# Supplementary material for: Genome-Wide Identification, Exogenous Hormone Response, Gene Structure, and Conserved Motif Analysis of the GRF Gene Family in Cerasus humilis
Source: Biology (Basel). 2025 Jun 25;14(7):763. doi: 10.3390/biology14070763 (PMC12292079; doi:10.3390/biology14070763)
Supplement: Supplementary file 1 [file biology-14-00763-s001.zip]

Archive with 1 entries (1 files):
- biology-3697934-supplementary.xlsx
