# Supplementary material for: Genome-Wide Identification, Exogenous Hormone Response, Gene Structure, and Conserved Motif Analysis of the GRF Gene Family in Cerasus humilis
Source: Biology (Basel). 2025 Jun 25;14(7):763. doi: 10.3390/biology14070763 (PMC12292079; doi:10.3390/biology14070763)
Supplement: Supplementary file 1 [file biology-14-00763-s001.zip › biology-3697934-supplementary.xlsx]

## Sheet: Index
Table S1 Chromosomal location, and subfamilial classification of the encoded protein for Cerasus humilis ChGRF family members.
Table S2 Primers used for this study.
Table S3 GRF genes were identified in Arabidopsis thaliana , Fragaria vesca ,Oryza sativa L , Populus L , Zea mays L , Brassica napus L .

## Sheet: ST1
Table S1 Chromosomal location, and subfamilial classification of the encoded protein for woodland C. humilis ChGRF family members.
Gene name	Subfamily	aa	Subcellular locatio			pI	M.W
GRF1	c	1034		Chloroplast	8.6		117920
GRF2	a	517		Chloroplast	7.57		56758.3
GRF3	a	336		Chloroplast	9.04		36984.4
GRF4	c	951		Cytoplasmic	5.65		108597
GRF5	c	361		Cytoplasmic	8.78		40302.2
GRF6	c	547		Cytoplasmic	6.64		59540.2
GRF7	c	444		Chloroplast	9.29		47802.5
GRF8	b	594		Peroxisomal	7.71		63916.8
GRF9	b	389		Chloroplast	8.7		42443
GRF10	b	331		Chloroplast	8.54		36302.2
GRF11	b	376		Chloroplast	8.39		42572.9
GRF12	b	616		Chloroplast	6.68		66415.4

## Sheet: ST2
Table S2 The GRF genes were identified in Arabidopsis thaliana, Fragaria vesca ,Oryza sativa, Populus, Zea mays, Brassica rapa and Brassica napus.
Gene ID	Gene name	5′ End	3′ End	Protein sequence
AT2G06200.1	AtGRF1	2426271	2427323	MDLGVRVSGHETVSSPGQTELGSGFSNKQERSGFDGEDCWRSSKLSRTSTDGFSSSPASAKTL SFHQGIPLLRSTTINDPRKGQEHMLSFSSASGKSDVSPYLQYCRNSGYGLGGMMNTSNMHGN LLTGVKGPFSLTQWAELEQQALIYKYITANVPVPSSLLLSLKKSFFPYGSLPPNSFGWGSFHLGFSG GNMDPEPGRCRRTDGKKWRCSRDAVPDQKYCERHINRGRHRSRKPVEGQNGHNTNAAAAA SAAAASTAAAVSKAAAGTSAVAMRGSDNNNSLAAAVGTQHHTNNQSTDSLANRVQNSRGA SVFPATMNLQSKETHPKQSNNPFEFGLISSDSLLNPSHKQASYATSSKGFGSYLDFGNQAKHAG NHNNVDSWPEELKSDWT…
AT2G22840.1	AtGRF2	9728756	9731301	MDIGVHVLGSVTSNENESLGLKELIGTKQDRSGFIGEDCLQRSLKLARTTTRAEEEENLSSSVAAA YCKTMSFHQGIPLMRSASPLSSDSRRQEQMLSFSDKPDALDFSKYVGLDNSSNNKNSLSPFLHQ IPPPSYFRSSGGYGSGGMMMNMSMQGNFTGVKGPFTLTQWAELEQQALIYKYITANVPVPSSL LISIKKSFYPYGSLPPSSFGWGTFHLGFAGGNMDPEPGRCRRTDGKKWRCSRDAVPDQKYCERH INRGRHRSRKPVEVQSGQNQTAAAASKAVTTPQQPVVAGNTNRSNARASSNRSLAIGSQYINP STESLPNNRGVSIYPSTVNLQPKESPVIHQKHRNNNNPFEFGHISSDSLLNPNTAKTYGSSFLDFS SNQEKHS…
AT2G36400.1	AtGRF3	15270088	15272823	MDLQLKQWRSQQQQQHQTESEEQPSAAKIPKHVFDQIHSHTATSTALPLFTPEPTSSKLSSLSP DSSSRFPKMGSFFSWAQWQELELQALIYRYMLAGAAVPQELLLPIKKSLLHLSPSYFLHHPLQHLPH YQPAWYLGRAAMDPEPGRCRRTDGKKWRCSRDVFAGHKYCERHMHRGRNRSRKPVETPTTVN ATATSMASSVAAAATTTTATTTSTFAFGGGGGSEEVVGQGGSFFFSGSSNSSSELLHLSQSCSEMK QESNNMNNKRPYESHIGFSNNRSDGGHILRPFFDDWPRSSLQEADNSSSPMSSATCLSISMPGN SSSDVSLKLSTGNEEGARSNNNGRDQQNMSWWSGGGSNHHHHNMGGPLAEALRSSSSSSPTS VLHQLGVS…
AT2G45480.1	AtGRF4	18745340	18747533	MDLQLKQWRSQQQNESEEQGSAATKISNFFFDQIQSQTATSAAAAPLPLFVPEPTSSSSFSCFSP DSSNSSSSSRFLKMGNFFSWAQWQELELQALIYRYMLAGASVPQELLLPIKKSLLHQSPMHFLHHP LQHSFPHHQPSWYWGRGAMDPEPGRCKRTDGKKWRCSRDVVAGHKYCDRHIHRGRNRSRKP VETATTTITTTATTTASSFVLGEELGHGPNNNHFFSSGSSQPLHLSHQQSCSSEMKQESNNNKRP YEANSGFSNGRSDDGHILRHFFDDWPRSSDSTSSPMSSSTCHLSISMPGNNTSSDVSLKLSTGNE EEEENMRNNNNEREQMNWWSNGGNHHNNMGGPLAEALRSASSTSSVLHQMGISTQVFH
AT3G13960.1	AtGRF5	4608383	4610399	MMSLSGSSGRTIGRPPFTPTQWEELEHQALIYKYMVSGVPVPPELIFSIRRSLDTSLVSRLLPHQSL GWGCYQMGFGRKPDPEPGRCRRTDGKKWRCSREAYPDSKYCEKHMHRGRNRARKSLDQNQT TTTPLTSPSLSFTNNNNPSPTLSSSSSSNSSSTTYSASSSSMDAYSNSNRFGLGGSSSNTRGYFNS HSLDYPYPSTSPKQQQQTLHHASALSLHQNTNSTSQFNVLASATDHKDFRYFQGIGERVGGVG ERTFFPEASRSFQDSPYHHHQQPLATVMNDPYHHCSTDHNKIDHHHTYSSSSSSQHLHHDHD HRQQQCFVLGADMFNKPTRSVLANSSRQDQNQEEDEKDSSESSKKSLHHFFGEDWAQNKNS SDSWLDLSSHSRL…
AT3G52910.1	AtGRF6	19616021	19618449	MATRIPFTESQWEELENQALVFKYLAANMPVPPHLLFLIKRPFLFSSSSSSSSSSSFFSPTLSPHFG WNVYEMGMGRKIDAEPGRCRRTDGKKWRCSKEAYPDSKYCERHMHRGKNRSSSRKPPPTQFT PNLFLDSSSRRRRSGYMDDFFSIEPSGSIKSCSGSAMEDNDDGSCRGINNEEKQPDRHCFILGTD LRTRERPLMLEEKLKQRDHDNEEEQGSKRFYRFLDEWPSSKSSVSTSLFI
AT4G24150.1	AtGRF7	12535972	12539387	MDFLKVSDKTTIPYRSDSLFSLNQQQYKESSFGFRDMEIHPHPTPYAGNGLLGCYYYYPFTNAQL KELERQAMIYKYMIASIPVPFDLLVSSPSSASPCNNKNIAGDLEPGRCRRTDGKKWRCAKEVVSN HKYCEKHLHRGRPRSRKHVEPPYSRPNNNGGSVKNRDLKKLPQKLSSSSIKDKTLEPMEVSSSIS NYRDSRGSEKFTVLATTEQENKYLNFIDVWSDGVRSSEKQSTTSTPVSSSNGNLSLYSLDLSMGG NNLMGQDEMGLIQMGLGVIGSGSEDHHGYGPYGVTSSLEEMSSWLAPMSTTPGGPLAEILRPS TNLAISGDIESYSLMETPTPSSSPSRVMKKMTSSVSDESSQV
AT4G37740.1	AtGRF8	17725337	17727730	MRMLLGIPYVDKSVLSNSVLERGKQDKSKLLLVDKCHYELDVEERKEDFVGGFGFGVVENSHKDV MVLPHHHYYPSYSSPSSSSLCYCSAGVSDPMFSVSSNQAYTSSHSGMFTPAGSGSAAVTVADPF FSLSSSGEMRRSMNEDAGAAFSEAQWHELERQRNIYKYMMASVPVPPELLTPFPKNHQSNTNP DVDTYRSGMFSIYADYKNLPLSMWMTVTVAVATGGSLQLGIASSASNNTADLEPWRCKRTDGK KWRCSRNVIPDQKYCERHTHKSRPRSRKHVESSHQSSHHNDIRTAKNDTSQLVRTYPQFYGQPI SQIPVLSTLPSASSPYDHHRGLRWFTKEDDAIGTLNPETQEAVQLKVGSSRELKRGFDYDLNFRQK EPIVDQSF…
AT5G53660.1	AtGRF9	21794536	21796046	MQSPKMEQEEVEEERMRNKWPWMKAAQLMEFRMQALVYRYIEAGLRVPHHLVVPIWNSLAL SSSSNYNYHSSSLLSNKGVTHIDTLETEPTRCRRTDGKKWRCSNTVLLFEKYCERHMHRGRKRSR KLVESSSEVASSSTKYDNTYGLDRYNESQSHLHGTISGSSNAQVVTIASLPSARSCENVIRPSLVIS EFTNKSVSHGRKNMEMSYDDFINEKEASMCVGVVPLQGDESKPSVQKFFPEVSDKCLEAAKFSS NRKNDIIARSREWKNMNVNGGLFHGIHFSPDTVLQERGCFRLQGVETDNEPGRCRRTDGKKW RCSKDVLSGQKYCDKHMHRGMKKKHPVDTTNSHENAGFSPLTVETAVRSVVPCKDGDDQKH SVSVMGITLPRVS…
LOC_Os02g45570.1	OsGRF1	27727857	27728982	MDEEKEADSPQPPSKLPRLSGADPNAGVVTMAAPPPPVGLGLGLGLGGDSRGERDVEASA AAAHKATALTFMQQQELEHQVLIYRYFAAGAPVPVHLVLPIWKSVASSSFGPHRFPSLAV MGLGNLCFDYRSSMEPDPGRCRRTDGKKWRCSRDVVPGHKYCERHVHRGRGRSRKPVEAS AAATPANNGGGGGIVFSPTSVLLAHGTARAT*
LOC_Os02g47280.1	OsGRF2	28863173	28866997	MPPCLRRWPTTARPRQPRPPPSSPSAAPPRSPRKQREPAATTHFLGSSGACDNTVRRCVW VGGCRGGGGVAMGEDAPMTARWPPAAAARLPPFTAAQYEELEQQALIYKYLVAGVPVPPD LVLPIRRGLDSLAARFYNHPALGYGPYFGKKLDPEPGRCRRTDGKKWRCSKEAAPDSKYC ERHMHRGRNRSRKPVETQLVAQSQPPSSVVGSAAAPLAAASNGSSFQNHSLYPAIAGSNG GGGGRNMPSSFGSALGSQLHMDNAAPYAAVGGGTGKDLRYTAYGTRSLADEQSQLITEAI NTSIENPWRLLPSQNSPFPLSSYSQLGALSDLGQNTPSSLSKVQRQPLSFFGNDYAAVDS VKQENQTLRPFFDEWPKGRDSWSDLADENANLS…
LOC_Os02g53690.1	OsGRF3	32840362	32842456	MMMMSGRPSGGAGGGRYPFTASQWQELEHQALIYKYMASGTPIPSDLILPLRRSFLLDSA LATSPSLAFPPQPSLGWGCFGMGFGRKAEDPEPGRCRRTDGKKWRCSKEAYPDSKYCEKH MHRGKNRSRKPVEMSLATPPPPSSSATSAASNTSAGVAPTTTTTSSPAPSYSRPAPHDAA PYQALYGGPYAAATARTPAAAAYHAQVSPFHLQLDTTHPHPPPSYYSMDHKEYAYGHATK EVHGEHAFFSDGTEREHHHAAAGHGQWQFKQLGMEPKQSTTPLFPGAGYGHTAASPYAID LSKEDDDEKERRQQQQQQQQQHCFLLGADLRLEKPAGHDHAAAAQKPLRHFFDEWPHEKN SKGSWMGLEGETQLSMSIPMAANDLPITTTSRY…
LOC_Os03g47140.1	OsGRF4	26679039	26682188	MFADFSAAAMELGEVLGLQGLTVPSTKEGDLSLIKRAAAGSFTQAAAASYPSPFLDEQKM LRFAKAAHTLPSGLDFGRENEQRFLLSRTKRPFTPSQWMELEHQALIYKYLNAKAPIPSS LLISISKSFRSSANRMSWRPLYQGFPNADSDPEPGRCRRTDGKKWRCSKEAMADHKYCER HINRNRHRSRKPVENQSRKTVKETPCAGSLPSSVGQGSFKKAKVNEMKPRSISYWTDSLN RTMANKEKGNKAAEENNGPLLNLTNQQPTLSLFSQLKQQNKPEKFNTAGDSESISSNTML KPWESSNQQNNKSIPFTKMHDRGCLQSVLQNFSLPKDEKMEFQKSKDSNVMTVPSTFYSS PEDPRVSCHAPNMAQMQEDSISSSWEMPQGGPL…
LOC_Os03g51970.1	OsGRF5	29823449	29825818	MQGAMARVRGPFTPSQWIELEHQALIYKYLAANSPVPHSLLIPIRRSLTSPYSPAYFGSS TLGWGSFQLGYSGSADPEPGRCRRTDGKKWRCSRDAVADQKYCERHMNRGRHRSRKHVEG QPGHAAKAMPAAVAAAAASATQPSAPAAHSGGAVAGLAINHQHQQMKNYAANTANPCSLQ YSRDLANKHNESEQVQDSDSLSMLTSISTRNTGSLFPFSKQHNPFEVSNSRPDFGLVSPD SLMSSPHSSLENVNLLTSQSLNEQQSSVSLQHFVDWPRTPAQGALAWPDAEDMQAQRSQL SISAPMASSDLSSASTSPIHEKLMLSPLKLSREYSPIGLGFAANRDEVNQGEANWMPMFR DSLMGGPLGEVLTKNNNMEARNCLSESLNLLND…
LOC_Os04g48510.1	OsGRF6	28921895	28923696	MLAEGRQVYLPPPPPSKLPRLSGTDPTDGVVTMAAPSPLVLGLGLGLGGSGSDSSGSDAE ASAATVREARPPSALTFMQRQELEQQVLIYRYFAAGAPVPVHLVLPIWKSIAAASSFGPQ SFPSLTGLGSLCFDYRSSMEPEPGRCRRTDGKKWRCSRDVVPGHKYCERHVHRGRGRSRK PMEASAAVAPTYLPVRPALHTVATLATSAPSLSHLGFSSASKVLLAHTTTGTTRAT*
LOC_Os04g51190.1	OsGRF7	30317702	30321649	MAMPFASLSPAADHRPSFIFPFCRSSPLSAVGEEAQQHMMGARWAAAVARPPPFTAAQYE ELEQQALIYKYLVAGVPVPADLLLPIRRGLDSLASRFYHHPVLGYGSYFGKKLDPEPGRC RRTDGKKWRCSKEAAPDSKYCERHMHRGRNRSRKPVEAQLVAPHSQPPATAPAAAVTSTA FQNHSLYPAIANGGGANGGGGGGGGGGSAPGSFALGSNTQLHMDNAASYSTVAAGAGNKD FRYSAYGVRPLADEHSPLITGAMDTSIDNSWCLLPSQTSTFSVSSYPMLGNLSELDQNTI CSLPKVEREPLSFFGSDYVTVDSGKQENQTLRPFFDEWPKARDSWPDLADDNSLATFSAT QLSISIPMATSDFSTTSSRSHNGIYSR*
LOC_Os06g02560.1	OsGRF8	893172	896356	MLSSSPSAAAPGIGGYQPQRGAAVFTAAQWAELEQQALIYKYLVAGVPVPGDLLLPIRPH SSAAATYSFANPAAAPFYHHHHHPSLSYYAYYGKKLDPEPWRCRRTDGKKWRCSKEAHPD SKYCERHMHRGRNRSRKPVESKTAAPAPQSQPQLSNVTTATHDTDAPLPSLTVGAKTHGL SLGGAGSSQFHVDAPSYGSKYSLGAKADVGELSFFSGASGNTRGFTIDSPTDSSWHSLPS SVPPYPMSKPRDSGLLPGAYSYSHLEPSQELGQVTIASLSQEQERRSFGGGAGGMLGNVK HENQPLRPFFDEWPGRRDSWSEMDEERSNQTSFSTTQLSISIPMPRCGSPIGPRLP*
LOC_Os06g10310.1	OsGRF9	5300136	5301473	MMAGGGSGRCLFTATQWQELEHQALIYKYMAAGAPVPPDLLLHLRHRAAAAAAADVDTVP SLAFPPHHLGWGCYGAAAAQYGRRVEDPEPGRCRRTDGKKWRCSREAYGESKYCEKHMHR GKNRSRKPVEMPPPAAAAVYRPSALSISPPPHDADAPSYGAGAGAPLQLHLDSFHASTSP PPSYHRYAHTSSAPLFPSSAAGYGGGWSLSKEHCLTLGGAAADLSLDKPADHHHDATSAT TEKPLRRFFDEWPRSDDGRTPWDGTQLSISIPTAAAASPDLAIAGAASRYHSNGDHLRTS E*
LOC_Os07g28430.1	OsGRF10	16622547	16625292	MAAEGEAKKDSASNPPGGGGGGGGGEEEEDSSLAVGEAAVGVGEAGGGGGGGEKADREEE EGKEDVEEGGVCKDLVLVEDAVPVEDPEEAAATAALQEEMKALVESVPVGAGAAFTAMQL QELEQQSRVYQYMAARVPVPTHLVFPIWKSVTGASSEGAQKYPTLMGLATLCLDFGKNPE PEPGRCRRTDGKKWRCWRNAIANEKYCERHMHRGRKRPVQLVVEDDEPDSTSGSKPASGK ATEGGKKTDDKSSSSKKLAVAAPAAVEST*
LOC_Os11g35030.1	OsGRF11	20521765	20525236	MLSSCGGHGHGNPRSLQEEHHGRCGEQQGGGGGGGQEQEQDGFLVREARASPPSPSSSSF LGSTSSSCSGGGGGGQMLSFSSPNGTAGLGLSSGGSMQGVLARVRGPFTPTQWMELEHQA LIYKHIAANVSVPSSLLLPIRRSLHPWGWGSFPPGCADVEPRRCRRTDGKKWRCSRDAVG DQKYCERHINRGRHRSRKHVEGRKATLTIAEPSTVIAAGVSSRGHTVARQKQVKGSAATV SDPFSRQSNRKFLEKQNVVDQLSPMDSFDFSSTQSSPNYDNVALSPLKLHHDHDESYIGH GAGSSSEKGSMMYESRLTVSKETLDDGPLGEVFKRKNCQSASTEILTEKWTENPNLHCPS GILQMATKFNSISSGNTVNSGGTAVENLITDNG…
LOC_Os12g29980.1	OsGRF12	17915643	17919555	MAMATPTTNGSFLLGSGGYPGAQILSFSSSGHSGNGLDCGSSDVARMQGVLARVRGPFTP TQWMELEHQALIYKHIVANAPVPAGLLLPIRRSLHPPVFPHFSSGGILGSSSLGWGSFQL GYSGSADSEPGRCRRTDGKKWRCSRDAVVDQKYCERHINRGRHRSRKHVEGQSSHAAKAT VPAIAQPPIGASNGKLSGSHGVSNELTKTLATNRMMLDKANLIERSQDYTNQQHNILQNN TKGDNWSEEMSSQADYAVIPAGSLMNTPQSANLNPIPQQQRCKQSLFGKGIQHDDIQLSI SIPVDNSDLPTNYNKAQMDHVVGGSSNGGNNTRASWIPGSWEASIGGPLGEFFTNTSSAS DDKGKSRHPPSLNLLADGHTTSPQLQSPTGVLQ…
FvH4_1g08440.1	FvGRF1	4473934	4475663	MMSSSSAGRGMRFPFTPSQWQELEHQALIYKYMVSGIPIPPDLLFSIKRSCLDSPPLSSKLFSPHIGWNCFQMGLGRKID PEPGRCRRTDGKKWRCSKEAYADSKYCERHMHRGKNRSRKPVEVFKATLPTSANSNSNSNSNTSPITKIFNPSSNSLSTP FHSLSSLSPNESSYNSSSSNLDDHPFLYSRPNIGLSQQERSTSLFLDSASYNNPLHPNLEYRFGYGVKEEVDEHAFFSEP SGSVRGFSGSSSSLNHHQNESNWQLTMSCSDSSSKQRTCSALQTEHYPHLQLQNFTDSKRGEETQRTIHHFFDEGPPKDR ESSWLDLDANNKSSNSGSASTTRLSISIPNSAHDFPIYNSRSHHDD
FvH4_1g18220.1	FvGRF2	10597610	10601042	MDFGVVCMDMDCLMGPEPGEGATAHSHVSGPETKPGHGSGLSFKQQRSWPVEDAWRVSKTPKPDDMSSPRTMPLPQEPPP QLLMRSSSLAPPRQEQMLSFASNKSDVTFLSKDGGASSDFAFYQRMPAPYARNAGFGSGSLNANMHGPYAAARGPFTPSQ WIELEHQALIYKYLNANAPVPSNLLIPLKKSLYHYGLSGPSPNSLSWGSFHLGYSGSTDPEPGRCRRTDGKKWRCSRDAV ADQKYCERHINRGRHRSRKPVEGQTGHGASRRANSKEVAPPVTSSKPTSVSGTLQPQFKSLEPPPPADAAAANSSVDAFA NRMQDPQGFTVMSASSIKPESNASCFSVPKRDFPMVESSQSEFGLVSTDSLLNPSHRSSYIPKDFGGSFLDFTDQ…
FvH4_2g32670.1	FvGRF3	24704563	24709345	MDFGVVGLDGFGGSDIGFGFVASSDQEGKNKRYGSGFQKQERSGTVDEEQHWRSSKQAKSSDDFSAPKKMLQLNTGLMRT NSTSFDGQQLLSFSSSPKSEAQNASLPSYFQQAVSAYHRNSGINNSGSLNGATVHWTIAGGRGPFTPSQWMELEHQALIY KYITANVPIPSNLLIPIKKALDSAGLFSPGLLRSNAFGWGSIHLGYANNTDPEPGRCRRTDGKKWRCWRDAVPDQKYCER HINRGRHRSRKPVEGQTGQSVAGTATPAPLKQVMPGGGGTSSLAIANQQLKSLQPAIAASNSSAATQMSRMFMNKDSASE RMQHSPDLSMLSKENTLLNQKQQLGFGESSRSEFGLVTSDALLNPSQKRSLSSMMSCGNYGGASQNLTVQETDSQ…
FvH4_5g10750.1	FvGRF4	6091951	6095708	MGKSRRNGFVETERECCDIGLGLMMETHDQSCKKMNQMVMVMPHHEPQFCSGGFDGGTATPLFYPTRNNNAVTTDIYNTA SSDVGSVVVPKNLQQPYYYDSLSFSSSVGGMVNVNVRIPFTPAQRAELEAQTVIYKYIMACVPVPQQLLLSITNSSPNGV RNSSRTRGVRDMFEGFSKSLDPEPWRCKRTDGKKWRCSRDRGIDQKFCERHCHKRRSRKHVESIPNLLNNNINKNANMLS PRPSAFKNYNQTPLSSSMVTPAAASHAQPRALDWFMNGESASVAVSNQEWEQLMPFKLGSHTSKRDTDVDFPKQQNESSL NLYRGGSQGLQSQRSHDHLGGALNSNQAQQTRHFIDAWSTERAGNGIDELGKRTRDSVPLNQKLPLSSLTLSMSG…
FvH4_5g23900.1	FvGRF5	15201682	15204922	MSRSLVGGGGHAPLFTVSQWAEMEHQAMVFKYLKAGLPVPPELLAPIRSSFNLMYPDFLRHPSLTYASFCGKKIDPEPGR CRRTDGKKWRCSKDAHPDSKYCERHMNRGRYRSRKLVESQTASQTLSTVASSEIRTGSHSHSGSFQNMPLHSAGNSGSLC FGSDVSQLKMEPIPYGIVKRGNRVLDGAEEHNFMSEASGSARSVGVDSTVDSPWRLMTSRVPSNSSSEPRDGCFLLNNNS QLQTLQDSEALTVDAAMTKQQQRQYVGGEFGVLRSVKQEQHSLQPFFDEWPKSRDLGFHHNDPRSTNNVSNTTQLSMSNL MAPSNFFKER
FvH4_6g18130.1	FvGRF6	11941176	11943633	MDFHLKQWRNQQQHESEEQQPYPSAAKIPKLETQTHPEPVSGYALPLFVPEPNTKVISTLSAFSESTTTTTAPASSATRF PRMGSFFSMSQWQELELQALIFRYMLAGAAVPPELLQPIKRSLLHSQFFFQHHLQHYPALLQSGYWGRGSMDPEPTRCRR TDGKKWRCSKDVVAGQKYCERHVHRGRNRSRKPVEVTTATTNAAGGSGAATDNSVVTVASSLGKGSNGTHFALSGSSPSI DLLQLSQNQREVSRGVQSDSHVLRPFFDDWPGQLQEPDNGRSNATSNNNATSLSISLKLSTGNGVEPGQESEQPQLNWPM GWGSNHMVSMGGPLAEALRSSNSNSSPTSVLHQLPRGSVSETSFIST
FvH4_6g34730.1	FvGRF7	27401274	27403523	MMSGGSPSSARNFRYPFTATQWQELEHQALIFKYMVSGVPVPTDLVYSFKRRLDSSMSSRLFPHHPFGWGCYDMGFGRKI DPEPGRCRRTDGKKWRCSKEAYPDSKYCERHMHRGRNRSRKPVEASSSSSTTNTTPNSDTIPTPPDYNPASIHKNLSKTS PSMFSSSFSNETPQTQHQSSSLYPFLSRPQGSNTNPQLFLNSGSYVNEADHRDYRYLQGTKEGVDHELAFFPAESSENAR SFMSSYKGYSSQSQFQSLTEHYPQQQSQDEQHCYVLGTDFKSSRPMKIENKEADQTQKSLHHFFGDWPPKSTDTWLDLAP NSRLHRDG
FvH4_7g12130.1	FvGRF8	11046301	11049372	MEGTQIVKVKHEFIEVCSDDEEESSSSAPSIKLGLAVGGGEVGKRRRSSEFTAAQLNELEQQRVIYQYIAAGLPAPFQLV LPIWKSVAGASFSNAAVYQQYPSFVRYGGFDYRNKMDPEPGRCRRTDGKKWRCRRDVVPYEKYCQKHIHRGRQRSRKPVE ASEVTPPPSTTLLKNSGGELLNSKKNIQIQTQKGLLLMAQPSNSVSVCHSPTTSSGYHELAKNSSTVAYTTSTPSYITAT TPAAAAPSTTAGQMPVTTSASVDNNILIGAKDNGYSYHANNYGIIRGSRNTINVGSNIAPGLGFSPKSVLQAGHMTLVSC NGLYFDNGSGEELEPGRCRRTDGKKWRCKSNVLPNQKYCDRHIHRGVKQMRTSSPVATASTSASAMNSTRPSQIT…
FvH4_7g32780.1	FvGRF9	23498284	23500891	MMMMVHHDNRGRPDQRRDGGDGPTCNRPPGVAEPVAGSSSSNSTSGGSVLRGLQPFQCLSNTNTHHHNSTSLRSPGGMTT AAAALGFPFTNQQWKELERQAMIYKYMMASLPVPRDLLFPTTTTSSSSISQSPLSGGGFNLRLSNSTDPEPGRCKRTDGK KWRCSRDVAPDQKYCERHMHRGRPRSRKHVEIHANNTTTTAATMTTAKKLRRDNNSNNIPPICAHNLPNPEMSKNGYPTQ FFGSTLQTFHQTPVSLDKSGVKSATFGGGVNSVSSHRGVRGMEWMMKSEAPAISSSDAQWQNLMHSNKTELSSCSRIPYF DANTSIFGQRSEQECYLNLNSYTSFNAGDARHQQDDNDCTMFLSPDVVALENPLLEETPRSFIDAWSKNDNGDNI…
FvH4_7g34250.1	FvGRF10	24169853	24173196	MNSTGGGGGVGVGGNSTGNLMGMGMGMRSPFTVSQWQELEHQALIFKYMMAGMPVPPDLVLPIQKSFDSISQRFFHPSMG YCSFYGKKVDPEPGRCRRTDGKKWRCSKDAYPDSKYCERHMHRGRNRSRKPVESQTMTQSSSTVTSLIVSGTSSGTVSFQ TLPLNSFGNTQGASSGTNQSHYQIDSIPFGIPNKDYRYLPGLKPDMGEHSFLSDTSGSNRGLHMDSPLDGTWPVMPSRVT SFPTSTSGDGSVLQNDYRQNSFFNNDFPSGEPLKHEGQPLRPFFDEWPKGRDAWSGLEDERSNQTSFSTTQLSISIPMTS SDFSATSSQSPHDN
GRMZM2G178261	ZmGRF1	272415607	272419742	MEPRDSSSLSGPNSVVLGRLAMDITYKSVLLIRFLILACRRSVPGLSSVSLSTSMQGAMARVRAPFTPSQ WIELEHQALIYKYLAANSPIPHSLLIPIRRSLAASPYPPSYFGTSTLGWGSFQLGYSGNADLEPGRCRRT DGKKWRCSRDAVADQKYCERHMNRGRHRSRKHVEGQPGHAAKAMSAVAAAAAAAAQPAALAGAGAPAAGL TVNQHQLPAKSYATGATDPCSLQYNRELVNKQNESENMQDSDNLSMLTSMNTGNTGSVFPFSKQNTNPFE VTSSRLEFGLVSSDSLMSSPHSSLENVNLLGSQSMNEHQNPASLQHFVDWPRTPAQGGLSWPEAEDMQAQ RSQLSISAPMASSELSSASTSPIHEKLMLSPLKLSREYSPTGLG…
GRMZM2G018414	ZmGRF2	257246035	257248752	MSAEFCAAAAGAVAMELGVGDVMGLQQGIAAATGPSSGDSDLGLLKRAGLAQAATSYPSPFLDQQKMLRFSKAAAAHTSPSGLDFGGGPSEQAFLLSRTKRPFTPSQWMELEHQALIYKYLNAKAPIPSSLLVSISKSFRSSNRVSWRPLYQGYANADSDPEPGRCRRTDGKKWRCSKEAMPDHKYCERHINRNRHRSRKPVENQPRKTSKEVPTAAAGSLPCAGPQGSLKKAKVNDSKPGTGSYWTDSLNRTMLSREKANKPTEDESLLLSSTKNSQPTLSLLTQLKQQNKPDKLGPTPENEPNSDTMLKAWGGSHHKNISSTQRHDAESLQSVLQNFSLAQNDRLESEKNRYSDSVLVSSAFYSADGPQTTCLTPNMTQVQQDCISSSWEMPQGGPL…
GRMZM2G041223	ZmGRF3	12202775	12207171	MAMPFASLSPAADHRPSSLLPYCRAAPLSAVGEDAAAQAQQQQQHAMSGRWAARPPALFTAAQYEELEHQALIYKYLVAGVPVPPDLLLPLRRGFVYHQPALGYGPYFGKKVDPEPGRCRRTDGKKWRCSKEAAPDSKYCERHMHRGRNRSRKPVEAQLVPPPHAQQQQQQQAPAPTAGFQSHPMYPSILAGNGGGGGGVGGGAGGGGTFGLGPTSQLHMDSAAAYATAAGGGSKDLRYSAYGVKSLSDEHSQLLSSGGGMDASMDNSWRLLPSQTAATFQATSYPLFGALSGLDESTIASLPKTQREPLSFFGSDFVTPKQENQTLRPFFDEWPKSRDSWPELNEDNSLGSSATQLSISIPMAPSDFNTSSRSPNGIPSR
GRMZM2G004619	ZmGRF4	199378455	199380799	MAAEGEAKNPSGGGEGGNPQHQQAVQAAPAEPPTAQGEAVQEAGAQATGQEPEGEKANRDGEGSAGEKDDGACRDLVLVEDPEVLAVEDPEEAAATAALQEEMKALVASVPDGAGAAFTAMQLQELEQQSRVYQYMAARVPVPTHLVFPVWKSVTGASSEGAQKYPTLLGLATLCLDFGKNPEPEPGRCRRTDGKKWRCWRNTIPNEKYCERHMHRGRKRPVQVVEEAEPDSASGSKSAPSKATEGAKKVDDKSPGSKKLAVAAAAAAAVQST
GRMZM2G099862	ZmGRF5	225828392	225831803	MEGGRDVFLGAAARAPPPPPSCPFHGSATATRSGGAQMLSFSSNGVAGLGLCSGASKMQGVLSRVRRPFTPTQWMELEHQALIYKHFAVNAPVPSSLLLPIKRSLNPWSSLGSSSLGWAPFRSGSADAEPGRCRRTDGKKWRCSRDAVGDQKYCERYIKRGCHRSRKHVEGRKATPTTADPTMAVSGGSLLHSHAVAWQQQGKSSAANVTDPFSLGSNRNLLDKQNLGDQFSVSTSMDSFDFSSSHSSPNQAKVAFSPVAMQHEHDQLYLVHGAGSSAENVNKSQDGQLLVSRETIDDGPLGEVFKGKSCQSASADILTDHWTSTRDLRPPTGVLQMSSSNTVPAENHTSNSSYLMARMANSQTVPTLH
GRMZM2G124566	ZmGRF6	155831893	155833246	MAEDKETDSPQPPAKLPRLSRADTSAGEVTMAASSPLVLGLGLGLGGRGGGGERDADVSPATVTPKRPSALTFMQQQELEHQVLIYRYFAAGAPVPVHLVLPIWKSVAASSFGPQRFPSLMGLGSLCFDYRSSMEPEPGRCRRTDGKKWRCSRDVVPGHKYCERHVHRGRGRSRKPVEAAAAPAAAAGGSSPVLRVAAPQHVLGLSSPTSVLLAHGAARAT
GRMZM2G105335	ZmGRF7	177152123	177154056	MMMMSSGRAGGGATAGRYPFTASQWQELEHQALIYKCLASGKPIPSYLMPPLRRILDSALATSPSLAYPPQPSLGWGCFGMGFTRKADEDPEPGRCRRTDGKKWRCSKEAYPDSKYCEKHMHRGKNRSRKPVEMSLATPAPAPAPAAATTATATSSPAPSYHRPAHDATPSPYHALYGGGGGGGGSPYSASARPGATGGGGAYHHAQHVSPFHLHLETTHPHPPPPYNYSADQRDYAYGHAAAKEVGEHAFFSDGAGERVDRQAAAGQWQFRQLGVETKPGPTPLFPVAGYGHGAASPYGVEMGKDDDEQEERRRQHCFVLGADLRLERPSSGHGHGHDHDDAAAAQKPLRPFFDEWPHQKGDKAGSWMGLDGETQLSMSIPMAATDLPVTSRFRNGGH…
GRMZM5G853392	ZmGRF8	8709195	8711213	MEAGGGASELGLLGAGSGRLLKHGRGDAAGGEDHGWVVVVGGGGRAKQARTASVGTGDAAATAAVPFLLGSCGGPGHGGERMLSFSSAAAAAPDDGGAMPPLYYGTPASCSGLMSSARVRGPFTPPQWIELEHQALIYKYLSANSPVPHSLLVPIRRSGSLASSPYPPPYFGTSTFGWGSFQLGYSGNADLEPGRCRRTDGKKWRCSRDAVADQKYCERHMNRGRHRSRKHVEDQPGHAAKAMSAVAVAAAAAAATQHAAALAGAGATAAAGLAVNRHRQPGKSYATGATDPCSLQYSRELANKLSNESENMQDSDNVSMLTSMNTGNTAGSVFPFSKQNTALFEVSSSRPEFGLVPSDSLTSSPHSSLKSVKNLLSSRSLSEHQSSASLQHFVDWPRT…
GRMZM2G045977	ZmGRF9	196193200	196194593	MAAEDKETDSPQPPAKLPRLSCADTSAGVAASSPLVLGLGLGLGGGGERDADASPATATPKRPSALTFMQQQELEHQVLIYRYFAAGAPVPAHLVLPIWKSVAASSFGPQRFPSLMGLGSLCFDYRSSMEPEPGRCRRTDGKKWRCSRDVVPGHKYCERHVHRGRGRSRKPVEAAAPAPSAAAATSLGGGPVHHTGGAPPPHGLGLSPTSVLLAHSAARAT
GRMZM2G034876	ZmGRF10	200344613	200348143	MAMPYASLSPAGAADHRSSTATASLVPFCRSTPLSAGGGLGEEDAQASARWPAARPVVPFTPAQYQELEQQALIYKYLVAGVPVPPDLVVPIRRGLDSLATRFYGQPTLGYGPYLGRKLDPEPGRCRRTDGKKWRCSKEAAPDSKYCERHMHRGRNRSRKPVETQLAPQSQPPAAAAVSAAPPLAAAAAAATNGSGFQNHSLYPAIAGSTGGGGGVGGSGNISSPFSSSMGGSSQLHMDSVASYSYAALGGGTAKDLRYNAYGIRSLADEHNQLIAEAIDSSIESQRRLPSSSFPLSSYPHLGALGDLGGQNSTVSSLPKMEKQQPPSSFLGNDTGAGMAMGSASAKQEGQTLRHFFDEWPKARDSWPGLSDETASLASSPPATQLSMSIPMASSDFSV…
GRMZM2G098594	ZmGRF11	60352788	60355613	MLSSASSAAGAAMGMGGGGYAHQPPPQRTVFTAAQWAELEQQALIYKYLMAGVPVPPDLLLPVRPGPAAAFSFAGPAAASPFYHQHHPSLSYYAYYGKKLDPEPWRCRRTDGKKWRCSKEAHPDSKYCERHMHRGRNRSRKPVESKTASSSSPAHPSPPQLSTVTTTAPLEPLAAAGGKVHGLSLGGGAAGSSHLGVDASNAHYRYGSKYPLGAKPDGGELSFFSGASSGNNSRGGFTIDSPSDNNSWHSALASSVPPFTLSTKSGDSGLLPGAYASYSQSHSHMEPPRELGQVTIASLAQEQERQQPFSGGMLGNVKQENQNQPLRPFFDEWPGTRADSWPPEMDGAPRAGRTSFSSSTTQLSISIPMPRCD
GRMZM5G850129	ZmGRF12	108478031	108479754	MMLSGHGGGRRLFTASQWQELEHQALIFKYMASGAPVPHDLVLPLRLATGVDTAPSLAFPPQPSPSLAYWGCYGAGAPFGRKAAEDTEPGRCRRTDGKKWRCSREAHGDSKYCEKHIHRGKSRSRKPVEVTSSPAAGPAAAYRPSAISTISPPRAADAPPPSLAYPQQHLLHGASSAAGAAARVPAGALQLHLDASLHAAAAAASPSPPPSYHRYAHYTPPASSLFPGGGYGYDYDYGQSKELRRRHFHALGADLSLDKPLPEPDTGSDEKQPLRRFFDEWPRESGDMAADDATQLSISIPAASPSDLAATSASAAAARFHNGE
GRMZM2G096709	ZmGRF13	145016797	145019383	MTAEGEAKNPSAGGGGDNPQHQQAAPAPAPAQGEVAQEAAVQGTGQEQERDKADREVQGGAGEKDDGACRDLVLVEDPEVLAVEDPEEAAATAALQEEMKALVASIPDGAGAAFTAMQLQELEQQSRVYQYMAARVPVPTHLVFPVWKSVTGASSEGAQKYPTLMGLATLCLDFGKNPEPEPGRCRRTDGKKWRCWRNTIPNEKYCERHMHRGRKRPVQVFLEDDEPDSASGSKPAAPGKATEGAKKADDKSPSSKKLAVAAPAAVQST
GRMZM2G067743	ZmGRF14	9818084	9819919	MMLSGHGGGRRLFTASQWQELEHQALIFKYMASGAPVPHDLVLPLRLATGVDTAPSLAFPPQPSPSLAYWGCYGAGAPFGRKAEDPEPGRCRRTDGKKWRCSREAHGDSKYCEKHIHRGKSRSRKPVEVTSPAAYRPSAFSISPPRAADAPPPPPGLGHPQQQHLRHGALSPAGRAHAAGALQLHLDSSLHAASPPPSYHRYAHSHAHYTPPPPPSLYDYGQSKELREAAELRRRHFHALGADLSLDKPLADAGAAEKPLRRFFDEWPRERGDTRPSWAGAEDATQLSISIPAASPSSDHAASAAARCHNDGSDRCIS
GRMZM2G129147	ZmGRF15	140394154	140397947	MGMAMPFASPSPAADHRPSSLLPFCRAAPLSAAGEDAAQQHAMSGRWAARPALFTAAQYEELEHQALIYKYLVAGVPVPPDLLLPLRRGFVFHQPPALGYGPYFGKKVDPEPGRCRRTDGKKWRCSKEAAPDSKYCERHMHRGRNRSRKPVEAQLAPPPHAQPPQQQQAPAPAAGFQNHSLYPSILNGNGGGGLGAGAGGGTFGLGPTSQLHMDSAAAYATAAGGGSKYLRYSAYGVKSLSDEHSTLLSGGMDPSMMDNSWRLLPSQNNTFQATSYPVFGTLSGLDESTIASLPKTQREPLSFFGSDFVTAAKQENQTLRPFFDEWPKSRDSWPELGEDGSLGFSATQLSISIPMATSDFSNTSSRSPGGIPSR
Potri.001G082700.1	PtGRF1	6526765	6529150	MRSSWSRTRSGVFVDDIGLGLRMQDNLESCSGSSKRSVTAMSCDHEPAAHELSSSSCSGGGGGSGPLFYSTSNHVTCLGD IKDVVASVSASGTGTPDAIAESKSLQYPYFISDSSPFTFNSSGEMTPSVNERVLFTAAQWQELERQTTIYKYMMASVPVP PELLIPITKNQSNVLPPRSNSSLELGIPSLNSSDAEPWRCKRTDGKKWRCSRDVAPDQKYCERHSHKSRPRSRKPVELHT HDSPRTLTNNNTNTNNSNYSTNPHLFNQKPYFPSHLFMFPSAMAPSASSYDQPRSLEWLLKGEILPVASNYSQEWQHLKR DSIKGNGKVYNVYGEEQPLCSNTYRGGHSLQAQRLNDHCSVLSSPKSTTLERALSPSLTQEQETRHFIDAWSTNS…
Potri.001G114000.1	PtGRF2	9120535	9121920	MKSQAPPSKIARLSNSRTGLLNGWNMEGNRRNGRSRSPSIGLGVELGRGGSSQRPITGCKKPYGFTILQLHELELQSLIY KYIQAGFPVPYHLVLPIWKSVTASLGGLSSSLYQLYPSFMGCKCNPLYLEYKKGMEHEPGRCRRTDGKKWRCSKEVLPDQ KYCDRHIHRGRQRSRKLVEAASHSNASTNLSISLPGIGSASA*
Potri.001G132600.1	PtGRF3	10652440	10656748	MSNSSVTVAAVGPRSQPGFTVAQWHELEHQALIFKYLKAGLSVPPYLLLPIRKSFQLLSPGFLHPSNLSYCSYFGKKIDS EPGRCRRTDGKKWRCSKDAHPDSKYCERHMNRSRNRSRKPVESQTTSQSMSTVASEIVTGSSSSGSRAYTTMPLPTIGNS GPLGFGSNMSRWQMESMPYGVNSKDYRSLHGLKLEADEKTFLPEALGNTRSFGMNSTVDSTWHLTSQVPASPVPESRNDA LLQNYPQLRTLQDFEPLTVDDAPSKQQEEQYLFGREFSSSGSMRQENQSLQPLFDEWPKCRDMDSYFTDQRSNKSSSGVQ LSMAIPMAPNSAPRSYHSPNDA*
Potri.001G169100.1	PtGRF4	14239709	14241047	MLNTTISRNRFPFTATQWQELEHQALIYKYMVSGVPVPPELLYSVKRSLGSSLASRLFPHQPIGWGCFQAGFGRKADPEP GRCRRTDGKKWRCSKEAYPDSKYCERHMHRGRSRSRKPVELTSSTTTTATTIPLTSINRNLSNPTISPSSSSYSFSHPSS AESEVYAHQNPSHGTFLNPFLYPHSSSSGPPDSGFSPLNSTPHNLFLESGSSPQVDKEHRYYHGMREDVDERAFFPDGLG SARGVQDSYNQLTMSSYKGYSLSQFQTFADTSKEEQQQPGQHCFVLGTDIIKSSATRSIKLEKETETLKPLHHFFDEWEP KDADSWLDLASSSRPHTSDD*
Potri.002G115100.1	PtGRF5	8682667	8685517	MDFGVQVGLDGLVGSDTSNSGFASLASSDPDEKQKYGSGFLKQERSAAADDDWRNSKLAKTESMLLDQRNTFLLKSSNNS LFTDGQQQQQMLSFSCPKSASSGERSSPNAMLPYFHLTSSACNRNTGYNSGIFNAASMHGVLTETRWPFTQLQWMELEHQ ALIYKYMTANVPIPSNLLIPIRKALDSAGFSSFSGGLFKPSALQWGTFHMGFSSNTDPEPGRCRRTDGKKWRCSRDAVAD QKYCERHMNRGRHRSRKPVEGQSGHSAAATTTLKPMANGTSSFASASVVGLRSAVSDSHTIVHNQQQPASSSNLSATNTL SRVFLATENGGERMQDASGLSMLPSSIDMKSKETPFFISKQQNSYGESLQNEFALVTSDSLLNHSQKSSSLMSCR…
Potri.003G065000.1	PtGRF6	9379592	9381211	MLNTTSARNSLLFTATQWHELEHQALIYKYMVSGVPVPPELLYSVKRSLESSLASRLFPHQPTGWGCFQAGAGRKADPEP GRCRRTDGKKWRCSKEAYPDSKYCERHMHRGKNRSRKPVELASTTTTAAAAAIPLTSINRNLYNNTVSPSSSSYSFSNLS SSMESEIYAHQDSSRSTFLYPHSSSSGPPADSGFSPQNSTTHNLFLDCGSSPHADKEYRYSHGIRECMDGRAFFPDALGS ARGVQDSYNQLTMSSYKGYSQSQFQSFANTSKEEQQQPGHHCFVLGTDIIKSSATRSIKLEKEPETQKPLHHFFGEWEPK DADSGLDLASSSKPDHDTDD*
Potri.003G100800.1	PtGRF7	12658360	12662332	MSNSSVTVAGVGSRSPPGFTMSQWHELEHQVLIFKCLNAGLPVPPSLLLPIRKSFQLLSPGFLHPSNLSYCSYFGKKIDS EPGRCRRTDGKKWRCSKDAHPDSKYCERHMNRSRNRSRKPVESQTTSQSLSTVASEIATGSSSIGSRGYPTNPGTLGLGS NMSRWQMESMPYGVNSKDYRSLHGPKPEADEKTFLPEALGNTRSFGMNSTVDSTWHLTSQVPANPVPESRNGSLLQNYPQ VQTLQDFEPLTVDAASSKQQQQQHYLFGREFSSSGSMRRENQSLQPLFDEWPKCRDMDSHLTDQRSNNNSSAVQLSMAIP MAPNPAARSYHSPNDA*
Potri.003G118100.1	PtGRF8	14134312	14135447	MESQAPPPKFARLSNSRTRLASGWNVERNRRDGESGSPPIGLGLELGRGGSSQRPIISCKKPYGFTVLQLQELQLQSLIY TYIQAGFPVPYHLVLPIWRSVATSLGGLSSRLYQLYPSLMGCNPLYLAYKNGMDPEPGRCRRTDGKKWRCSKEALPYQKY CDRHIHRGRQRSRKLEESASHGNSSTDLSISLPAGISGASA*
Potri.006G115200.1	PtGRF9	9021274	9023346	MDFHLKQWRNQHEESGQQPSAKMPKLLMDPHQPQQHPHSSGSAAFPLFLPEPSCKNSNLSAFPDSNTAANTRLPKIMGNY FSLEQWQELELQALIYRFMLAGAAIPPELLQPIKKTLLHSHPPPYFLHHPLQLHCSYYQPSLLQTGYWGRAAMDPEPGRC RRTDGKKWRCSRDVVAGHKYCERHLHRGRNRSRKPVENPTPTISTNITCIGIGGAGGTASAAAFNCSTTPTISEVVNETH FSHTLESPSIHLNHSSKTESKGLIGPPPPNEVGNRSDGHILWHFFDDWPRSVDESDNMNAGSSMNSLTCLSVSMPGNSPA SDVSLKLSTGNNIAEEEPEPVPAPIPRGNTSNWAAAGWGTKITNQVVTSMGGPLAEALRSSTTKLISHECSAPVM…
Potri.006G143200.1	PtGRF10	12094546	12096864	MIMSGGNRFPFTASQWQELEHQALIYKYMVSGIPIPPDLLFTIKRSGCLDSSLSSKLFPCQPPHFSWGCFQMGLGRKIDP EPGRCRRTDGKKWRCSKEAYPDSKYCEKHMHRGKNRSRKPVEVATQSITAPTVSSMTRNHSNNSLLTTSPTSLSLLSPKT HHQNHLHYPAPAGYHAHPNHQFLSSSRPLGIGLSPHENPTHLLLDSGGSSLANTDYRNRNVYGLKEEVDEHAFFSEPSGS MRSLSGSSLDDAWQLTPLTMNSSPSTTNSSKQRSLSSLHNEYSYLQLQSLSDPDTPKQQKQCQHNYLLGSSDVDSLGPIK MEKEKSQKTVHRFFDEWPPKDKDSWLDLDDKSSKSASVSATGLSISIPSSHDFLPIFSSRTNNGG*
Potri.007G007100.1	PtGRF11	491974	495612	MDFGVLGLEGLVGPESSSHAPSHVSLPETKPKILGSVLTKQERSSSSASAQDDYWRASKMPKLDDFSSTKTMPLHQPAPL LRPNSMFSNDSRQQEHMLSFSSPKPEATPFLVKDAGLVERNTQNHTALSFPYYQHAPLSASRSAGYGTGNLNASMQGPFT GVRGPFTPSQWMELEHQALIYKYITARVPVPSNLIIPLKKSLNPYGLPFSSAGSFPPSSLGWGTFHLGYPGNNTDQEPGR CRRTDGKKWRCSRDAVADQKYCERHINRGRHRSRKPVEGQTGHAATGTASSKVVPMSNSMPTSITTSGATSNSIVITQQQ LKNFQPAAASISSADARVNGAQDARRVSMMSSTINRKSDESTFCIPRQDILFEQCSQTEFGLVSYDSLLNPSQKS…
Potri.012G022600.1	PtGRF12	1993050	1995730	MMTTDDGLNVSNKVAKEINTTSSISNVDFGVKLHQPIDHHQSFPSSTPMMVPHVNHHRPMFDNGPTSSCDRNKSLMNYIS DRIYRVAAGGATSGGAVGVRNLQPFDISETSISTAASAFRSPGGNMAASLGFPFTNTQWKELERQAMIYNYITASVPVPP QFLIPTPMGNGLNVRFSNGADLEPGRCRRTDGKKWRCSRDVAPDQKYCERHMHRGRPRSRKHVELNASNNNNKKNRHNPA ICPEAPVTVAISKPTINNSNSGSASHDQFFGPMPQPYIQTPVFVNKTSEKTSTYDVNGAYGSTFKEPRSLDWMLKGEAGP IAKNDQQWPHLVHKEIELATEGSFNSASVLKQHYQGESLNLNSFGNFNAREDQQSNQYSLFLDEAPRSFIDAWSN…
Potri.013G077500.1	PtGRF13	6675583	6681131	MNSGGAGGVGVEGGGGGAAGMAAGGMGTAAMTMRSPFTVSQWQELEHQALIYKYMVAGLPVPPDLVLPIQRSFESISHRF FHHPTMSYCTFYGKKVDPEPGRCRRTDGKKWRCSKDAYPDSKYCERHMHRGRNRSRKPVESQTMTQSSSTVTSLTVTGSS SGTGSFQNLPLHTYSNPQGTASGTNQSYYHMNSIPYGIPTKDYRYLQELTPEGGEHSFLSEASGSNKGLQIDSQLDNAWS LMQSRVSSFPTEKSTENSMLQSNHPQHSFFSSDFTTRESVKQDGQSLRPFFDEWPKNRDAWSGLENDSSNQTSFSTTQLS ISIPMASSDFSTSCRSPRDN*
Potri.014G007200.1	PtGRF14	754921	758506	MDFGVLGLEGLVGPETSSEAPSHVSPPETKPKILGSVLSKRERSASSAQDDYWRTSKMPKNDDFSVTKTMSLHQPTSLLR SNYMLSDDSRQQEHMMSFSSPRPETTPFLSKDGELVERSTQNHTALSFRYHQNTASSYIRSAGYDTGGLNAGMHGPLTGV RGPFTPSQWMELEHQALIYKYITARVPVPSNLIIPLKKSVYPYSLPGSSTGSFPHNSLGWSAFHLGYPGNNTDPEPGRCR RTDGKKWRCSRDAVADQKYCERHINRGRHRSRKPVEGQTGHAATGTASSKVVPMSNSMSKLAITSGGASNSIAMTTQQQF KILQPAAANTSADVDVNRAQDAQSISMMSSTINRKSDESSFFVPKQDILMEQCSQTEFGFVSSDSLLNPSQKSSY…
Potri.014G012800.1	PtGRF15	1330790	1334712	MDFGVQVGLDGLVGSDTSNSGFASLAGSDPEAKQKLYGSGFLKQERPGNIDGDWRSSKLSKTESMLLEQSNTSLLKSSSN FLFADGQQQQQQMLSFSYPRSAPSAERSSQNGTLPYFHLTSSAHNRNTGYSSGIYNAASMHGVLTETRWPFTQSQWMELE HQALIYKYIAANVPIPSNLLLPIRKALDSAGFPSFSAGFFRPNTLPWGAFHMGFSSNTDPEPGRCRRTDGKKWRCSRDAV ADQKYCERHMNRGRHRSRKPVEGQSGHSAAAATTVKPANGTSSSTSSSVVGLRSTVSDSLTIAHNQQQAASPSNLSASNT LSRMFLTKENVGERTQDATALSMLRSNMDLKSKETPFFISKQQNSYGESLRNEFGLVTSDSLLNHSQKSSSLMSC…
Potri.014G071800.1	PtGRF16	5800476	5803444	MEKRVSEESAPSMKLSLGIGAGDHGDDDQDDRHVFPQLTETQLHELKQQALIFKYIVAGLRVPPDLVVPIWHSVASSSLG SFSGADIYRQFPSFVGLSPQGFDYRQMMDPEPGRCRRTDGKKWRCSKDVVAGQKYCERHMHRGRQRSRKLVEASQTAAAS EKPSPHNSSKNSDNPTTHSSNLAKVSSQIKAPPLNNTPTILTTCTTSCNSDIEITGMSLATTANSDCKNPFTTMTTSIVT GYKNTATMIASAVHADITATGNDYKSSINLKRHYIDDRNSNCSNSVTYKGIIDRNCSNKKIKNAGSNVSQGLNFSPKSVL QVQGCGASHIYMNDVELELGRCRRTDGKKWRCRRDVVANQKYCEMHMHRGSKQHLEASKPAAIPATIPFVPGNVH…
Potri.015G006200.1	PtGRF17	394635	396581	MSKSQVWCGLTNTVIFFLPSSGGNMAASLGFPFTNAQWNELERQAMIYKYMVSSNHVPPHLLIPTPLMGNGLDVRFTKRA DLEPGRCRRTDGKKWRCSRDVAPDKKYCERHMHRGRPRSRKHVELNTSSNSNSNKKSRHNPSICTESPVTVAISNPTINN NNSSSASHDHFVGTMPQPYIQTPVFVNKTSEKIATFDANGAFGSTYKEPRSFDWMLKGGTGPIVTNDQQWPHLVHTEIGL ATEGSFNNASVLKQHYREESLNLNSYGNLNAREDQHRSQYSLFLDGAPRSYIDAWSNDANSGNTSSVSSDGKLPLSPLSL SMGGNRSVDDEMGQIQMGLGLIKPDQNQECGGDTSSTPGGPLAEVLQLRTVNINTGTNQSSSVIENGDSICPPAT…
Potri.018G065400.1	PtGRF18	8275012	8277441	MIMSGGNRFPFTASQWQELEHQALIYKYMVSGIPIPPDLLFTIKRSVCLDSSKLFPHQHPHFAWSCFQMGLGRKTDPEPG RCRRTDGKKWRCSKEAYPDSKYCERHMHRGKNRSRKPVEVATQTQSTSPPTVSSITRNHSNNSLLTTSSHSHLSLLMSPE TQHQNHLHYPAGYHAHPNHQFLSSSTPTGIGLLPQENSTHLLLDSGGSSMTNTDFRRSVYGLKEEVDEHAFFSEPSGSMR RLSGSSLDDAWQLTPLTMNSSSSSTNSSKQRSLSSLHNEYSYLQLQSLCDHDIPKQQKQHQHNYLLGNDISNLGPIKMEK EEPQKTVHRFFDEWPPKNKESWFDLDNRSSNSASVSTTRLSISIPSSHDFLPIFNSRTNNDA*
Potri.019G042300.1	PtGRF19	4922919	4926904	MNSGGAAGVTSGGMGTGVMTMRSPFTVSQWQELEHQALIYKYMVAGLPVPPDLVLPIQRSFESISHRFFHHPAMGYCTFY GKKVDPEPGQCRRTDGKKWRCSKDAYPGSKYCERHMHRGRNRSRKAVESQTMTQSSSTVTSLTVTGSSSGTGSFQNLPLR TYGNPQGTGSGPNQSHYHMNCIPRGIPTKDCRYLQGLKTEGGEHSFLSEPSGCKRGLQKDSQLDNAWSLMLSRGSSFPTE KSTDDSTLKNDYPQHSFFSSDFTTGEPVKHEGQSLRPFFDEWPEDQDIWSGLKDNRSNSTSFSTTKLSMSIPIASSGFST SSRSPQEN*
BnaA03g23060D	BnGRF1-1	10990829	10992743	MHGSLLTGAKGPFSLTQWAELEQQALIYKYITANVPVPSSLLLSLKKSFF PYGSLPPNSFGWGSFHLGFSGGNMDPEPGRCRRTDGKKWRCSRDAVPDQK YCERHINRGRHRSRKPVEGLNGHNTNATAAASAASKAAAATTVVATRGSD NNNSLAAVGTHHHHAIPSMANRVQNAQGASVFPATMNLQLKESHQKQSSS PFEFGLISSDSLLNPSHKQPSYANSSKGFGSYLDFSNQAKNSNVDSWTEE LKSDWTQLSMSIPMAPSSPVQDKLALSPLRLSREFDPAIHMGLGVNTEFL EPVKKANNWIPISWGNNNNSMGGPLGEVLNSTTNSPKFGSSPTGVLQKST FGSLSNSSSGSSTVLGDNSNKNCDGKDPLGPTTLMNSSAPAP…
BnaC03g27220D	BnGRF1-2	15703188	15706200	MDLGVRFEGSVSGHENGSPGQTELGSGFGNKQERSGFDGEDFWRSSKLSR TLIDGFSSSSAAAKTLSFHQGIPLLRSTSVDPRRQEQMLSFSPASDKSDV SPYLQYCRNSGYGLGGMMNTNSMHGSLLTGAKGPFSLTQWAELEQQALIY KYITANVPVPSSLLLSLKKSFFPYGSLPPNSFGWGSFHLGFSGGNMDPEP GRCRRTDGKKWRCSRDAVPDQKYCERHINRGRHRYGLGGMMNTNSMHGSL LTGAKGPFSLTQWAELEQQALIYKYITANVPVPSSLLLSLKKSFFPYGSL PPNSFGWGSFHLGFSGGNMDPEPGRCRRTDGKKWRCSRDAVPDQKYCERH INRGRHRSRKPVEGLNGHNTNATAAASAASKAETATTVVAMC…
BnaA01g00300D	BnGRF2-1	165666	167400	MDLGSVTGNVNGSPSLKELRESKQDRSGFDGEDCLQQSSKLARTIAEDKH LPSSYAAAYSRPMSFHQGIPLARSASLLSSDSRRQEHMLSFSDKPEAFDF SKYVGLDNNKNSLSPFLHQLPPPYCRTPGGGYGSGGMMMSMQGKGPFTLT QWAELEQQALIYKYITANVPVPSSLLISIQKSFYPYRSFPPSSFGWGTFH LGFAGGKMDPEPGRCRRTDGKKWRCSKDAVPDQKYCERHINRGRHRSRKP VEVQPGQTAASKAVASRNTASQSPNNRVQNVIYPSTVNLPPKEQRNNNNS SFGFGHVTSPSLLTSSYLDFSINQNKPEELKSDWTQLSMSIPVASSSPSS TAQDKTTLSPLRLDLPIQSQQETLEAARKVNTWIPISWGNSL…
BnaA03g54290D	BnGRF2-2	28733992	28735940	MDIGTHVPGSVTSNVNGSPDLKEDRSGLPRSSKLAKTTSMAEDKSLSSPY AAAYSKSLGFPLMRSASDSLRQEQMLSFSDKPEAQDFSKYVCLDNKNSLS PFLHQFPPQYRSYSGGGYGCGGMMMSMQGKGPFTLTQWAELEQQALIYKY ITANVPVPSSLLISIQKSFFPYGSLPPSSFGWGTFHLGFAGGNMDPEPGR CRRTDGKKWRCSRDAVPDQKYCERHINRGRHRSRKLVEVQSNQTAAASKA VTAQQQSVAAGGINRNRSLTTAAQYINPSNNSRVRSQVYPSTVNLQPKES PKQRNNNSSFEFGHISSDSLVNPHNHSSWPEELKSDWTQLSMSIPVASSS SSSPSSTGEDKATLSPLRLSQESEQETTLKKVNTWIPISWGN…
BnaA03g54950D	BnGRF2-3	86790	88158	MQGKGPFTLTQWAELEQQALIYKYITANVPVPSSLLISIQKSFFPYGSLP PSSFGWGTFHLGFAGGNMDPEPGRCRRTDGKKWRCSRDAVPDQKYCERHI NRGRHRSRKLVEVQSNQTAAASKAVTAQQQSVAAGGINRNRSLTTAAQYI NPSNNSRVRSQVYPSTVNLQPKESPKQRNNNSSFEFGHISSDSLVNPHNH SSWPEELKSDWTQLSMSIPVASSSSSSPSSTGEDKATLSPLRLSQESEQE TTLKKVNTWIPISWGNSLGGPLGEVLNSTTNS*
BnaA08g30080D	BnGRF2-4	1224927	1227301	MHVELLDLLDEIPKTYDVVRRGYGCGGMMMSMQGKGPFTLTQWAELEQQA LIYKYITANVPVPSSLLISIQKSFFPYGSLPPSSFGWGTFHLGFAGGNMD PEPGRCRRTDGKKWRCSRDAVPDQKYCERHINRGRHRSRKLVEVQSNQTA AASKAVTAQQQSVAAGGINRNRSLTTAAQYINPSNNSRVRSQVYPSTVNL QPKESPKQRNNNSSFEFGHISSDSLVNPHNHSSWPEELKSDWTQLSMSIP VASSSSSSPSSTGEDKATLSPLRLSQESEQETTLKKVNTWIPISWGNSLG GPLGEVLNSTTNS*
BnaC01g01310D	BnGRF2-5	619280	621178	MDLGSVTGNVNGSPGLKELRGSKQDRSGFDGEDCLQQSSKLARTIAEDKH LPSSYAAYSRPMSFHQGIPLTRSASLLSSDSRRQEHMLSFSDKPEAFDFS KYVGLDNNKNSLSPFLHQLPPPYCRSSGGGYGSGGMMMSMQGKGPFTLTQ WAELEQQALIYKYITANVPVPSSLLISIQKSFYPYRSFPPSSFGWGTFHL GFAGGKMDPEPGRCRRTDGKKWRCSKDAVPEQKYCERHINRGRHRSRKPV EVQPGQTAASKAVASRNTASQIPSNRVQNVIYPSNVNLQPKEQRNNDNSP FGFGHVTSSSLLTSSYLDFSSNQEKPSGNHHNQSSWPEELKSDWTQLSMS IPVASSSPSSTAQDKTALSPLRLDLPIQSQQETLESARKVNT…
BnaC07g46760D	BnGRF2-6	44228445	44230503	MDTGTHVPGSVTSNVNGSPDLKEDRSGLPRSSKLARTTTMAEDKRLSSPYAAPYSKSFGFPLMRSASDSLRQEQMLSFSD KPEAQDFSKYVCLDNKNSLSPFLHQFPPQYRSYSEGGYGCGGMMMSMQGKGPFTLTQWAELEQQALIYKYITANVPAPSS LLISIQKSFFPYGSLPPSSFGWGTFHLGFAGGNMDPQPGRCRRTDGKKWRCSRDAVPDQKYCERHINRGRHRSRKLVEVQ SNQTAAASKAVTAQQQSVVAGGINRNRSLTTAAQYINPSTDSPPNNRVCPSTVNLQAKESPKQRNNNSSFEFGHISSDSL VNPNSAKSLLGSTYLDFSGNQDKHNHSSWPEERKSDWTQLSMSIPVASSSSSPSSTHITGEDKTTLSPLRLSQES…
BnaA05g07850D	BnGRF3-1	4294874	4297499	MDLQLKQWRSQQQQQQQQTESEDQPSAAKIPKHVFDQIQSQTATSTALPLFSPEPTASKLSSLSQDSSSRFPKIGSFFSW AQWQELELQALIYRYMLAGAAVPQELLLPIKKSLLHLSPSYFLHHPLQHLPHYQPAWYMGKGAMDPEPGRCRRTDGKKWR CSRDAFPGHKYCERHMHRGRNRSRKPVETPTVNATTSTPIAPASAPAATTSLFAFGGGEEVGQGGGSSCFFFSGSGSGSS NSSSELLHLSQSSELRQGSNNSNNKRPYESHNGFGNNISEGGHTLRHFFDDWPRSEADNSSTPMSSTTCLSISMPVNSSS DVSLKLSTGNEEEEARSNNNGRDQQNMSWWSGGVSLPNHHHMGGPLAEALRSSSSSSPTSVLHQLGVSTQAFH*
BnaC03g20100D	BnGRF3-2	10515958	10518635	MDLQLKQWRSQQVQTESEPQPSAAKIPRHAFDPIQSQTATSTVLPLFAPE PASSKLSSLCPDSSSRFSKMGSFFSWAQWQELELQALIYRYMLAGAAVPQ ELLLPIKKSLLHLSPSYFLQHLPHYQPAWYLGRGAMDPEPGRCRRTDGKK WRCSRDVFAGHKYCERHVHRGRNRSRKPVETPTVNATTTTSMAAPPTAAP SSTPSAFAFGGGQEVGQRGSSSFFFSSQSCSEMKQERNNNKRPYESHNGF GSNGSDGGHILRHFFDDWPRSEADNSSSPMSSATCLSISMPGNSSSDVSL KLSTGNEEEARSNNIGRDQQNMSWWSGGGTNHNHHHMGGPLAEALRSSSS SSPTSVLHQLGVSTQAFH*
BnaC04g08880D	BnGRF3-3	6672590	6675245	MDLQLKQWRSQQQQQQQTESEDQPSAAKIPKHVFDQIQSQTATSTALPLF SPEPTASKLSSLSQDSSSRFPKIGSFFSWAQWQELELQALIYRYMLAGAA VPQELLLPIKKSLLHLSPSYFLHHPLQHLPHYQPAWYMGKGAMDPEPGRC RRTDGKKWRCSRDAFPGHKYCERHMHRGRNRSRKPVETPTVNATTSTPIA PASAPAATTSLFAFGGGEEVGQGGGSSCFFFSGSGSGSSNSSSELLHLSQ SSELRQGSNNSNNKRPYESHNGFGNNISEGGHTLRHFFDDWPRSEADNSS TPMSSTTCLSISMPVNSSSDVSLKLSTGNEEEEARSNNNGRDQQNMSWWS GGVSLPNHHHMGGPLAEALRSSSSSSPTSVLHQLGVSTQAFH*
BnaA03g16700D	BnGRF3-4	7783985	7786330	MDLQLKQWRSKQVQTESEPQPSAAKIPRHAFDPIQSQTATSTVLPLFAPE PASSKLSSLCPDSSSRFSKMGSFFSSAQWQELELQALIYRYMLAGAAVPQ ELLLPIKKSLLHLSPSYFLHHLPHYQPAWYLGRGAMDPEPGRCRRTDGKK WRCSRDVFAGHKYCERHMHRGRNRSRKPVETPIVNATTTTSMASPATAAP SSTPSSFAFGGGEKVGQGGSSSFFFSSQSCSEMKQESNNNKRPYESHNGF GSNGSDGGHILRHFFDDWPRSEADNSSSPMSSATCLSISMPGNSSSDVSL KLSTGNEEEARSNNIGRDQQNMSWWSGGGTNHNHHHMGGPLAEALRSSSS SSPTSVLHQLGVSTQAFH*
BnaAnng07360D	BnGRF3-5	7223353	7225753	MDLQLKQWRSQQQTEPEEQPSAAKIPKHVFDQFQPQTAASTALPLFTPDP TPSKLSSLSADSSARFPKMGSFFSWAQWQELELQALIYRYMLAGAAVPQE LLLPIKKSLLHLSPSYFLHQHLPHYQPAWYLGRGAMDPEPGRCRRTDGKK WRCSRDVFAGHKYCERHMHPAAPAPTTTSFAFGGGEEVGQGGSPCFFFSG ASNSSSELLNLSQSCSEMKQDTNNNNKRPYESHNGFGNNTSDGGHTLRHF FDDWPRSEADNNNSSPMTSATCLSISMPGNSSSDVSLKLSTGNEEEARSN GRDQQNMNSWWSGGGPHHNNNNHMGGPLAEALRSSSSTSPTSVLHQLGVS TQAFH*
BnaA04g05130D	BnGRF4-1	3783956	3786756	MDLQLKQWRIQQQNESEEQSYATKMSKSFSHQIQSQTATSATALPLFVPE PTTSSSFSCFSPDSSSSRLLKMGNLFSLAQWQELELQALIYRYMLAGASV PQELLLPIKKSLFHQSHLNFLHYPLQHNFPHHQPWYWGRGAVDPEPGRCK RTDGKKWRCSRDVVASYKYCDRHIHRGRNRSRKPVETTTNAATNAASSFA LGEKLGQGPDNLFFSSSSSHSSTQHLHLNSHQSCSSEMKQESNNKKRPYE AHNNGRTNDGHILRHFFEDWPQSSDSTSRPMSSSTCHHSISMPSYASSDV SLKLSTCNEEEEANMINNNNNEKEHQQNMNCLSSGGNDYNMDGPLAEALR SASPTSSLLQQMGISTQIFQVQFDSVGFLKKLQFSVRFDNRL…
BnaA07g15850D	BnGRF4-2	13597737	13599850	MDLQLKQWRSQQQNESEEQSSATKISNFFLDQIRSQTASSAAAALPLFVA EPTSSTSVSCFSPNTSSSRFLKMGNFFSLAQWQELELQALIYRYMLAGAS VPQELLLPIKKSLFQSPLNFLHHPQQQNFPHHQPWYWGRGAMDPEPGRCK RTDGKKWRCSRDVVGGHKYCDRHIHRGRNRSRKPVETAKPATTTAASSFV LGEDLGHGPNSLFFSSDSSHSSTKHLHLTSHQSCSSGMKQESNKKRPYEA HSGLRSDDGNTLRPFFDDWPRSSDSTSSPMSSSNCHLSISMPGNTSSDVS LKLSTGDEVEEASNNEREQQQNMNWWSSGGNHHNMGGPLAEALRSASSTS SVLHQMGISAQVFH*
BnaA09g33270D	BnGRF4-3	24549017	24551160	MDLQLKQWRSQQQNESEEQGSATKMSSFFFDQIQSQTETSAAALPLFVPE PTSSSSFSCFTPDSSSSSTRHLKMGNFFSLAQRQELELQALIYRYMLAGA SVPQELLLPIKKSLFHQSPLNFLQHPLQHNFPHHQASWYWGRGAMDPEPG RCKRTDGKKWRCSRDVVGGHKYCDRHIHRGRNRSRKPVETTAKTATTNAA SSFVLGEELGHGPNNLFFSSGSSHHSSPHLHLNSHQSCPSDMNQESNNSK RPYETHSGFSNGRSDDGHILRPFFDDWPRSSDSTSSPLTSSTCHLSISMP GNPPSDVSLKLSTGNEEEEANMRNNNNNEREQQQNMNWWSSGGNHNNMGG PLAEALRSASSTSSVLQQMGISTQVFH*
BnaCnng50230D	BnGRF4-4	49778805	49783007	MDLQLKQWRSQQQNESKEQSYATKMFNSFSHQIQSQTATSATALPLFVPE PTTSSSFSCFSPDSSSSRLLKMGNLFSLAQWQELELQALIYRYMLAGASV PQELLLPIKKSLFHQSHLNFLHYPLQHNFPHHQPWYWGRGAVDPEPGRCK RTDGKKWRCSRNVVGSYKYCDRHIHRGRNRSRKPVETTTNAATNAASSFA LGEKLGQGPDNLFFSSSSSHSSTQHLHLNSHQSCSSDMKQERNNNKRPYE AHNGRTNDGHILRHFFEDWPQSSDSTSRRMSSSTCHLSISMPTNASSDVS LKLSTCNEEEEEANMRNNNNNEKEHQQSMICWSSGENHHNMGGPLAEALR SASPTSGLLHQMGISTQEMKYVKPLRLLGDALKTKVSVPGRF…
BnaC06g14240D	BnGRF4-5	17023402	17025629	MDLQLKLWRSQQQNESEEQSSAAKISNFFLDQIRSQTASSAAALPLFVPE PTLSPSVSCFSPNTSSSRFLKMGNLFSLAQWQELELQALIYRYMLAGASV PQELLLPIQKSLFQSPLNFLHHPQQQNFPHHQPWHWGRGAMDPEPGRCKR TDGKKWRCSRDVVGGHKYCDRHIHRGRNRSRKPVETAKPATATAASSFVL GEDLGHGPNNLFFSSDSSHSSTKHLHLTSHQSCSSGMKQESNKKRPYEAH SGLINGRSDDGNTLRPFFDDWPRSSDSTSSPMSSSNCHLSISMPGNTSSD VSLKLSTGDEVEEANNNEREQQQNMNWWSSGGNHHNMGGPLAEALRSASS TSSVLHQMGISAQVFH*
BnaC08g24080D	BnGRF4-6	26175443	26177706	MDLQLKQWRSQQQNESEEQGSATKMSNFFFDQIQSQTETSAAALPLFVPE PTSSSSFSCFTPDSSSSSTRHLKLGNFFSLAQWQELELQALIYRYMLAGA SVPQELLLPIKKSLFHQSPLNFLQHPLQHNFPHHQASWYWGRGAMDPEPG RCKRTDGKKWRCSRDVVGGHKYCDRHIHRGRNRSRKPVETTAKTATTNAA TNAASSFVLGEELGHGPNNLFFSSGSSHHSSQHLHVNSHQSCPSDMKQES NNNKRPYETHSGFSNGRSDDGHILRPFFDDWPRSSDSTSSPLTSSTCHLS ISMPGNPPSDVSLKLSTGNEEEEANMRDSNNNEREQQQSMNWWSSGGNHN NMGGPLAEALRSASSTSSVLQQMGISTQVFH*
BnaA01g29750D	BnGRF5-1	20540668	20542701	MMSLSGNSGRPIGRPPFTPTQWQELEHQALIYKYMVSGVPVPPDLIFSIR RSLDSSLVSRLLPHQPLGWGCYQMGFGRKQDPEPGRCRRTDGKKWRCSRE AHPDSKYCEKHMHRGRNRAKKSIDQSQTTAPLTSPSLSFPNNIPSPTLSS SSTTYYASSSSPLAEAYSNSNRFGVGSSNSRGYFNNHSFDYPYPSTPPKQ QQQQQQTLSHVSALSLHQNTSTPQLNVLASATDHKDFRYFEGIGERVGVG ERTFFPEASRSFQDSPYHHHKQPLATVVDDPYDYTTDNKFDHHHTYSSQH HHHNDQDHRQQQCFVLGADMFNKPTRTVLEYTSRQDHLNQEEEEKDSSDT KKSLHHFFGEEWTQNKNSSDSWLDLSSHSRLDTGM*
BnaA03g33180D	BnGRF5-2	16056930	16058782	MMNLSGTSGRTIERPPFTPTQWQELEHQALIYKYMVSGVPVPPELILSIR RSLDSSLVSRLLPHQSIGWGCYQMGSGRKPDPEPGRCRRTDGKKWRCSRE AHPDSKYCEKHMHRGRNRAKKALDQNQTIAPSTSPSLSFPNKDNPISPTL SSSSSSFIDTYSRFGVGSSNSRGYFNNHSLDYPYPSSCSPKQQQTLEHAS ALSLHQNKSSISQFNVLASETDHKDFRHFQGIGERTFFPEASKSFQESPY HHQEALATAMNDPYHGSSSDHHHTYSSSSSSRHHHQQQQHFVLGADEFNK PTRTVFSNTPRQGHQEEEEKDSPKIKKSLHHFFGEDWAQIKNTSDSWLDL SSQSRLDTGNLLSYMC*
BnaA05g25480D	BnGRF5-3	18842323	18844178	MMSLSGNGGRTIERPPFTPTQWQELENQALIYKYMVSGVPVPPELIFSIR RSLDSSLVSRLLPHQSIGWGCYQMGFGRKPDPEPGRCRRTDGKKWRCSRE AYPDSKYCEKHMHRGRNRARKSIDQNQTTAPLTSPSLSFPNNNNPSPTLS SSSSTYSASSSSPSIDAYSNINRLGVGSSNSRGYFNNHSLDYPYPLSSPK QQQQQTLHHASALSLHQNASTASQFNALASATDHKDFRYFQGIGERVGVG ERTFFPEVSRSFQDSPYHHQQPLATVMNDPYHSGTDHKVDHQHHTYSSVS STSQPDQDHHRQQQQQCFVMGADMFNKPTRTVFANTSRQDHQEEEEKDSS ETKKSLHHFFGEDWAQNKNNSDSWLDLSSHSRLDTGNL*
BnaC03g38250D	BnGRF5-4	23455605	23458284	MMNLSGTSGRTIDRPPFTPTQWQEMEHQALIYKYMVSGVPVAPELIFSIRRSLDSSLVSRLLPHQSIGWGCYQMGLGRKP DPEPGRCRRTDGKKWRCSREAHPDSKYCEKHMHRGRNRAKKALDQNQTTAPSTSPSLSFPNKDNPISPTLSSSSSSFIDT YSRFGVGSRNSRGYFNNHSLDYPYPSSCSPKQQQTLEHASALSLHQNTSTSQFNVLASETDHKDFRHFQGIGERTFFPEA SKSFQESPYHHQEALATALNDPYHGSSSDHHHTYSSSSSRHRDYHQQQQHFVLGADEFNKSTRTVFSNTSRQGHQEEEKD SPKIKKSLHHFFGEDWAQIKNASDSWLDLSSQSRLDTAE*
BnaC08g28950D	BnGRF5-5	29398582	29400662	MMSLSGNSGRPIGRPPFTPTQWQELEHQALIYKYMVSGVPVPPDLIFSIR RSLDSSLVSRLLPHQPLGWGCYQMGFGRKQDPEPGRCRRTDGKKWRCSRE AHPDSKYCEKHMHRGRNRAKKSIDQSQTTAPLTSPSLSFPNNIPSPTLSS SSTTYYASSSSPLAEAYSNSNRFGVGSSNSRGYFNNHSFDYPYPSTPPKQ QQQQQQTLSHVSALSLHQNTSTPQLNVLASATDHKDFRYFEGIGERVGVG ERTFFPEASRSFQDSPYHHHKQPLATVVDDPYDYTTDNKFDHHHTYSSQH HHHNDQDHRQQQCFVLGADMFNKPTRTVLEYTSRQDHLNQEEEEKDSSDT KKSLHHFFGEEWTQNKNSSDSWLDLSSHSRLDTGM*
BnaCnng28460D	BnGRF5-6	26962654	26964671	MMSLSGNGGRTIERPPFTPTQWQELENQALIYKYMVSGVPVPPELIFSIRRSLDSSLVSRLLPHQSIGWGCYQMGFGRKP DPEPGRCRRTDGKKWRCSREAYPDSKYCEKHMHRGRNRARKSIDQNQTTAPLTSPSLSFPNNNNPSPTLSSSSSTYSAAS SSPSIDAYSNINRLGVGSSNSRGYFNNHSLDYPYPLSSPKQQQQQTLHHASALSLHQNTSTDSQFNALASATDHKDFRYF QGIGERAGVGAGERTFFPEASRSFQDSPYHHQRPLATVMNDPYHSGTDHKVDHHHHTYSSVSSSSQHDQDHHRQQQQQCF VMGADMFNKPTRTVFANTSRQDHQEEEEKDSSETKKSLHHFFGEDWAQNKNNSDSWLDLSSHSRLDTGS*
BnaA07g04320D	BnGRF6-1	4547015	4549923	MGNQRNIWWLRVSNIAHADVKKIICDEAIQVEVPIIRCGPTTRNGAKVIR EGFFKAVQEILDQDKETGQNQLLIEEMVQLNIQDQAGPIEVQDQADPIQF RSLSQNRTGLIISQAIPVQTQLQSSPVLLSDPSVRNKTSFIISFLYLFMT TRIHFTESQWEELENQALVFKYIAANIPVPPHLLFLIRRPFLFSSSAYSS SPNFFSPHFGWNVYEMGKERKIDAEPGRCRRTDGKKWRCSKDASPDSKYC ERHMHRGKNRSSRKPLPPPPQFYVPSTPSIFLDFSLSSSREKSKRTGYMN DFFSIEPSGSIKSCSGLAMEGDGGSSKYESLKQREKQTDRSCFIVGTELG TLERPLMLVAKQKQRDDKDYEEEEQRSKRFYKFLDEWPSSKS…
BnaCnng68330D	BnGRF6-2	67938565	67939520	MTTRIPFTESQWEELENQALFHLISYSSSEDPFSSLLLLTPHLPTSFLHT LGGMCTRWAGMERKIDAEPGRCRRTDGKKWRCSKDASPDSKYCERHMHRG KNRSSRKPLPPPPQFSVPSTPSIFLDFSLASSRAKSKRTGYMNDFFSIEP SGSIKSCSGLAMEEDGGSSKYESLKQREKQPDRSCFILGTELGTLERPLM LEAKQKQRDDKDYEEEEQRSKIFYKFLDEWPSSKSSGSTSLFI*
BnaA02g10150D	BnGRF7-1	5145549	5146892	MDFLKVSDKTTTLYRNNSLFGLNQQQMEIHPHPHVITPHAGNGVMGCYYYYPFTNAQLKELERQAMIYKYMIASIPVPFD LLVSSSYALPCNNKNAVGDLEPGRCRRTDGKKWRCSKEVVSNHKYCERHLHRGRPRSRKHVELPYSRPSNIGGGSEKNRV LSSIKDTTVVEPKEVSSALSNYRGIEIFPASASNEQENKYLNFIDVWSDGVRSSEKLSTPASSSPNGNPSLYSLDLSMGG NSLMGHDEMGLRVIGPGRDDPYGAVVSSSLDEMSRWLAPTSATPGGPLAEILRPNPSSAFSGEMEANSLTATPTPSSSPL LT*
BnaC02g44780D	BnGRF7-2	564860	566156	MDFLKVSDKTTTLYRNNSLFGLNQQQMEIHPHPHVITPHAGNGVMGCYYY YPFTNAQLKELERQAMIYKYMIASIPVPFDLLVSSSYAPPCNNKNAVGDL EPGRCRRTDGKKWRCSKEVVSNHKYCERHLHRGRPRSRKHVELPYSRPSN IGGGSEKNRILSSIKDTTVVEPKEVSSALSNYRGLEIFPASASNEQENKY LNFIDVWSDGVRSSEKLSTPASSSPNGNPSLYSLDLSMGGNSLMGHDEMG LRVIGPGRDDPHGYGPYGAVVSSSLDEMSRWLAPTSATPGGPLAEILRPN PSSAFSGEMEANSLTATPTPSSSPLST*
BnaA03g46480D	BnGRF8-1	23873306	23875236	MLPSHHYHSYSSPASASFCYCSNGVADPIFSASNTSTLGEMFSLGGSNST AGVSVADPFFTLTSSGEMGRSMSGKEGAAFSEAQWQELERQRNIFKYMMA SLPVPSELLSPFSRNHTNNHDVTVARGGSLKLGIASNASNNTADMEPWRC KRTDGKKWRCSRNVVPDQKYCERHAHKSRPRSRKHVETPSHSHHNDARTT KNVASQFATAYPQFYGPPLSQFSAVSTLPPASSSYDHHHSGLRWLMKEGD SIATLNPEIHEAAQLKVGSSRELKRGFEYDLNYIQNDPLVDQRFGALEEG EQDEAMGSSLTLSMAGGGGMEEGEGRSQHQWISHEGPSWLCSTTPGGPLA EALCLGVSNNPSTSTTTTSSCSRSSS*
BnaC01g15970D	BnGRF8-2	11032311	11033723	MMGTRAEHNKEDFVGCGFGFGVVEPSHREVMITSHHHHYPSYISPSSYSG SAGVTDPVFSASLAAADPFYTLSSSGEMGRSMSEKEGAAAFSEAQWQELE RQRNIYEYIMASLPVPPELLTPFPKHPSHTYHQDVAMAKGGSLKLGITSN ASNNAADMEPWRCKRTDGKKWRCSRSAVPDQKYCERHTHKSRPRSRKHVE SSQHNDTRTTKNAASHYAGTYPQLYGQPVNPFSNDHREFRWFMKEDDANA NLNPAVGPSRELKRGFDYDLNFRQEEALVNQSFGALEGGGMEEAERRRNQ QHQWVSHEGPSWLCYTAPGGPLAEALFLGASNDPSASTTTSSCSRSSG*
BnaC07g38750D	BnGRF8-3	39995794	39997566	MRTRAERNKEDFVGGFGFGVVEHSHKDVMLPSHHYHSYSSPSSASFCYCS NGAADPIFSASNTSSLGEMFSLEGSNASAAVSVADPFFTLTSSAFSEAQW HELERQRNIFKYMMASLPVPSELLLPFSKNSSHTNNQDVTVARGGSLQLG IASNASNSTADMEPWRCKRTDGKKWRCSRNAVPDQKYCERHAHKSRPRSR KHVETSPHSHHSETRTTKNVASQFATPYPQFYGPPLSQFSAVSTLPPGSS SYDHHPNSGLRWLMKEGDSIATLNPEIHESAQLKVGSSRELKRGFEYDLN YIQNEPLVDQRFGALEGLLSPNRQETRRFLVEGEQDEAMGSSLTLSMAGG MEEGEGRSQHQWISHEGPSWLCSTTPGGPLAEALCLGVPNNP…
BnaCnng77670D	BnGRF8-4	79177544	79179057	REVMIPSHHHHHYPSYISPSSYSGSAGVTDPVFSSSTNHAYTCSLGEMYS LAGSNSAAVSAADPLFTLSSSGEMGRSMSEKEGAAAAAFSESQWQELERQ RNIYEYIMASLPVPPELLTPFPKHPSHTYHHDVAKGGSLKLGITSNASNN AADMEPWRCKRTDGKKWRCSRSAVPDQKYCERHTHKSRPRSRKHVESSQH NDTRTTKNAASHYAGTYPQLYGQPVNPFSNDHREFRWFMKEDDSNANLNP AVGPSRELKLGFDYDLNFRQEEALVNQSFGALEGGGMEEAERRRNQQDQW VSHEGPSWICYTSPGGPLAEALFLGASNDPSASTTTSSCSRSSS*
BnaA04g26220D	BnGRF9-1	18701440	18703311	MEEKKHSLQSNKMQSPKTEEEDEWRRKKWPCMKAAQLQEFRMQALVYRYI EAGVRVPNHLVVPIWNSLALSSSSSSGYLIHHNYPSSSNAVLNDKVDPEP TRCRRTDGKKWRCSNKVLLFQKYCERHMHRGRKRSRKLVESSSSYDVASS FASTKRDNTDGLNSSTESHSVSHGAMSVSSNAQVVTIASLPSARVCDNIP RPSLVVTESTNKSVRRRITDMSYDDFIKQRGATTCVRGFPVQGSERLPSV QKFFPEASDNTSEAARISSNRKNEIIARSREWKNMNVNCGGLFPGIHFSP DTVLQDRGGFGLHRVETDSEPGRCRRTDGKKWRCSKDVLSGQKYCDRHMH RGSIKKKHPVETTHTHENTVKTAARSVTCQDGDGQKLPVSVL…
BnaC04g50230D	BnGRF9-2	48005079	48007063	MEEEKHSLQSNKMQSPKTEEGDEWRRKKWPCMKAAQLQEFRMQALVYRYI EAGVRVPNHLVVPIWNSLALSSSSSSSYLIHHNYPSSSNAVLNDKVDPEP TRCRRTDGKKWRCSNKVLLFQKYCERHMHRGRKRSRKLVESSSSYDVASS SASTKRDNTDGLNSSTESRSVSHGAMSVSSNAQVVTIASLPSARVCDNIP RPSLVVTESTNKIVRRRITDMSYDDFIKQRGATTCVRGFPVQGSERLPSV QKFFPEASDNSSEAAKFSSNRKNEIIARSREWKNMNVNCCGLFPGIHFSP DTVLQDRGGFGLHRVETDNEPGRCRRTDGKKWRCSKNVLSGQKYCDRHMH RGSIKKKHPVETTPTHENAGIIRVAVRPDDRSVSCQDGDGQK…
Bra011781	BrGRF1	585376	587110	MDLGSVTGNVNGSPSLKELRESKQDRSGFDGEDCLQQSSKLARTIAEDKH LPSSYAAAYSRPMSFHQGIPLARSASLLSSDSRRQEHMLSFSDKPEAFD F SKYVGLDNNKNSLSPFLHQLPPPYCRTPGGGYGSGGMMMSMQGKGPFT LT QWAELEQQALIYKYITANVPVPSSLLISIQKSFYPYRSFPPSSFGWG TFH LGFAGGKMDPEPGRCRRTDGKKWRCSKDAVPDQKYCERHINRGRHR SRKP VEVQPGQTAASKAVASRNTASQSPNNRVQNVIYPSTVNLPPKEQR NNNNS SFGFGHVTSPSLLTSSYLDFSINQNKPEELKSDWTQLSMSIPVT SSSPSS TAQDKTALSPLRLDLPIQSQQETLEAARKVNTWIPI…
Bra013767	BrGRF2	7684376	7685880	MMGTRAEHNKEDFVGCGFGFGVVEPSHREVMIPSHHHHHYPSYISPSSYS GSAGVTDPVFSSSTNHAYTCSLGEMYSLAGSNSAAVSAADPLFTLSSSG E MGRSMSEKEGAAAAAFSESQWQELERQRNIYEYIMASLPVPPELLTPF PK HPSHTYHHDVAKGGSLKLGITSNASNNAADMEPWRCKRTDGKKWRCS RSA VPDQKYCERHTHKSRPRSRKHVESSQHNDTRTTKNAASHYAGTYPQ LYGQ PVNPFSNDHREFRWFMKEDDSNANLNPAVGPSRELKLGFDYDLNF RQEEA LVNQSFGALEGGGMEGAERRRNQQDQWVSHEGPSWICYTSPGGP LAEALF LGASNDPSVSTTTSSCSRSSG
Bra021521	BrGRF3	24798925	24802342	MVSGVPVPPDLIFSIRRSLDSFLVSRLLPHQPLGWGCYQMGFGRKQDPEP GRCRRTDGKKWRCSREAHPDSKYCEKHMHRGRNRAKKSIDQSQTAAPLT S PSLSFPNNIPSPTLSSSTTTTTTTTTTYSASSSSPLAEAYSNSNRFGV GS SNNRGYFNNHSFDYPYPSTPPKQQQQQQQTLSHVSALSLHQNTSTPQ LNV FASATDHKDFRYFQGIGERVGVGERTFFPEASRSFQDSPYHHQQPL ATVV DNPYDCTTDHKFDHHHTYSSSSQHHHHDQDHRQQQQCFVLGADMF NKPTR TILENTSRQDYLNQEEEEKDSSDTKKSLHHFFGEEWTQNKNSSD SWLDLS SQSRLDTVIVDLDWFGDLHVKFWLILIGNRRKQTKP…
Bra028541	BrGRF4	969253	971390	MDLQLKQWRSQQQNESEEQSSATKISNFFLDQIRSQTASSAAAALPLFVP EPTSSTSVSCFSPNTSSSRFLKMGNFFSLAQWQELELQALIYRYMLAGA S VPQELLLPIKKSLFQSPLNFLHHPQQQNFPHHQPWYWGRGAMDPEPGR CK RTDGKKWRCSRDVVGGHKYCDRHIHPGRNRNRSRKPVETAKPATTTA ASS FVLGEDLGHGPNNIFFSSDSSHSSTKHLHLTSHQSCSSGMKQESNK KRPY EAHSGLRSDDGNTLRPFFDDWPRSSDSTSSPMSSSNCHLSISMPG NTSSD VSLKLSTGDKVEEANNNEREQQQNMNWWSSGGNHHNMGGPLAEA LRSASS TSSVLHQMGISAQVFH
Bra022667	BrGRF5	8154404	8155533	MDFLKVSDKTTTPYRNNSLFGLSQQHMEIHPHPHPHPHVITPHAGNGVMG CYYYYPFTNAQLKELERQAMIYKYMIASIPVPFDLLVSSSSYAPPCNNK N AVGDLEPGRCRRTDGKKWRCSKEVVSNHKYCERHLHRGRPRSRKHVEL PY SRPINIGGGSEKNRVLSSIKDTTVVEPKEVSSALANYRGLEIFPASA SNE QENKYLNFIDVWSDGVRSSEKQSTPASSSPNGNPSLYSLDLSMGGN SLMG HDEMGLRVIGPGRDDPHGYGPYGGVVSSSLDEMSRWLASTSATPG GPLAE ILRPNPSSAFSGEMEGNSLTATPTPSSSPSRVVKKVTGSVSDDS SKI
Bra023066	BrGRF6	8479530	8481703	MDLQLKQWRSKQVQTESEPQPSAAKIPRHAFDPIQSQTATSTVLPLFAPE PASSKLSSLCPDSSSRFSKMGSFFSSAQWQELELQALIYRYMLAGAAVP Q ELLLPIKKSLLHLSPSYFLHHLPHYQPAWYLGRGAMDPEPGRCRRTDG KK WRCSRDVFVGHKYCERHMHRGRNRSRKPVETPIVNATTTTSMASPAT AAP SSTPSSFAFGGGEEVGQGGSSSFFFSSQSCSEVKQESNNNKRPYES HYGF GSNGSDGGHILRHFFDDWPRSEADNSSSPMSSATCLSISMPGNSS SDVSL KLSTGNEEEARSNNIGRDQQNMSWWSGGGTNHNHHHMGGPLAEA LRSSSS SSPTSVLHQLGVSTQAFH
Bra000575	BrGRF7	11850224	11852523	MDLGVRFEGSVSGHENGSPGQTELGSGFGNKQERSGFDGEDFWRSSKLSR TLIDGFSSSSAAAKTLSFHQGIPLLRSTSVDPRRQEQMLSFSPASDKSD V SPYLQYCRNSGYGLGGMMNTNSMHGSLLTGAKGPFSLTQWAELEQQAL IY KYITANVPVPSSLLLSLKKSFFPYGSLPPNSFGWGSFHLGFSGGNMD PEP GRCRRTDGKKWRCSRDAVPDQKYCERHINRGRHRSRKPVEGLNGHN TNAT AAASAASKAAAATTVVATRGSDNNNSLAAVGTHHHHAIPSMANSD RVQNA QGASVFPATMNLQSKESHQKQSSSPFEFGLISSDSLLNPSHKQA SYANSS KGFGSYLDFSNQAKNSNVDSWTEELKSDWTQLSMSI…
Bra001532	BrGRF8	16888039	16889424	MMNLSGTSGRTIERPPFTPTQWQELEHQALIYKYMVSGVPVPPELILSIR RSLDSSLVSRLLPHQSIGWGCYQMGSGRKPDPEPGRCRRTDGKKWRCSR E AHPDSKYCEKHMHRGRNRAKKALDQNQTIAPSTSPSLSFPNKDNPISP TL SSSSSSFIDTYSRFGVGSSNSRGYFNNHSLDYPYPSSCSPKQQQTLE HAS ALSLHQNKSSISQFNVLASETDHKDFRHFQGIGERTFFPEASKSFQ ESPY HHQEALATAMNDPYHGSSSDHHHTYSSSSSSSRQRDHHQQQQHFV LGADE FNKPTRTVFSNTPRQGHQEEEEKDSPKIKKSLHHFFGEDWAQIK NTSDSW LDLSSQSRLDTGS
Bra019244	BrGRF9	25506702	25508111	MLPSHHYHSYSSPASASFCYCSNGVADPIFSASNTSTLGEMFSLGGSNST AGVSVADPFFTLTSSGEMGRSMSGKEGAAFSEAQWQELERQRNIFKYMM A SLPVPSELLSPFSRNHTNNHDVTVARGGSLKLGIASNASNNTADMEPW RC KRTDGKKWRCSRNVVPDQKYCERHAHKSRPRSRKHVETPSHSHHNDA RTT KNVASQFATAYPQFYGPPLSQFSAVSTLPPASSSYDHHHSGLRWLM KEGD SIATLNPEIHEAAQLKVGSSRELKRGFEYDLNYIQNDPLVDQRFG ALEGE QDEAMGSSLTLSMAGGGGMEEGEGRSQHQWISHEGPSWLCSTTP GGPLAE ALCLGVSNNPSTSTTTTSSCSRSSS
Bra017851	BrGRF10	30925406	30927659	MDIGTHVPGSVTSNVNGSPDLKEDRSGLPRSSKLAKTTTMAEDKSLSSPY AAAYSKSLGFPLMRSASDSLRQEQMLSFSDKPEAQDFSKYVCLDNKNSL S PFLHQFPPQYRSYSGGGYGCGGVMKSMQGKGPFTLTQWAELEQQALIY KY ITANVPVPSSLLISIQKSFFPYGSLPPSSFGWGTFHLGFAGGNMDPE PGR CRRTDGKKWRCSRDAVPDQKYCERHINRGRHRSRKLVEVQSNQTAA AAAA ASKAVTAQQQSVAAGGINRNRSLTTAAQYINPSNNRVQSQVYPST VNLQP KESPKPRNNNSSFEFGHISSDSLVNPHNHSSWPEELKSDWTQLS MSIPVA SSSSSSPSSTGEDKTTLSPLRLSQESEQETTLKKVN…
Bra017240	BrGRF11	15818605	15820821	MDLQLKQWRSQQVQQQQTEPEEQPSAAKIPKHVFDQFQPQTAASTALPLF TPDPTPSKLSSLSADSSARFPKMGSFFSWAQWQELELQALIYRYMLAGA A VPQELLLPIKKSLLHLSPSYFLHQHLPHYQPAWYLGRGAMDPEPGRCR RT DGKKWRCSRDVFAGHKYCERHMHPAAPAPTTTSFAFGGGEEVGQGGS PCF FFSGASNSSSELLNLSQSCSEMKQDTNNNNKRPYESHNGFGNNTSD GGHT LRHFFDDWPRSEADNNNSSPMTSATCLSISMPGNSSSDVSLKLST GNEEE ARSNGRDQQNMNSWWSGGGPHHNNNNHMGGPLAEALRSSSSTSP TSVLHQ LGVSTQAFHRTM
Bra039334	BrGRF12	18570071	18571766	MQSPKTEEEDEWRRKKWPCMKAAQLQEFRMQALVYRYIEAGVRVPNHLVV PIWNSLALSSSSSSGYLIHHNYPSSSNAVLNDKVDPEPTRCRRTDGKKW R CSNKVLLFQKYCERHMHRGRKRSRKLVESSSSYDVASSFASTKRDNTD GL NSSTESHSVSHGAMSVSSNAQVVTIASLPSARVCDNIPRPSLVVTES TNK SVRRRITDMSYDDFIKQRGATTCVRGFPVQGSERLPSVQKFFPEAS DNTS EAARISSNRKNEIIARSREWKNMNVNCGGLFPGIHFSPDTVLQDR GGFGL HRVETDSEPGRCRRTDGKKWRCSKDVLSGQKYCDRHMHRGSIKK KHPVET THTHENTVKTAARSVTCQDGDGQKLPVSVLGREQLS…
Bra005268	BrGRF13	4422082	4424566	MDLQLKQWRSQQKQQTESEDQPSAAKIPKHVYDQIQSHTATSTALPLFSP EPTSSKLSSLSQDSSSRFPKMGSFFSWAQWQELELQALIYRYMLAGAAV P QELLLPIKKSLLHLSPSYFLHHPLQHLPHYQPAWYMGKGAMDPEPGRC RR TDGKKWRCSRDVFPGHKYCERHMHRGRNRSRKPVETPTVNATTSTPI APA SAPATTASLFAFGGGEEVGQGGGSSCFFFSGSGSSNSSSELLHLSQ SSEL RQGSNNSNNKRPYESHNGFGNNISDGGHTLRHFFDDWPRSEADNS TTPMS STTCLSISMPLNTSSDVSLKLSTGNEEEEARSNNNGRDQQNMSW WSGGGS LPNHHHMGGPLAEVLRSSSSSSPTSVLHQLGVSTQA…
Bra027384	BrGRF14	20638410	20639958	MMSLSGNGGRTIERPPFTPTQWQELENQALIYKYMVSGVPVPPELIFSIR RSLDSSLVSRLLPHQSIGWGCYQMGFGRKPDPEPGRCRRTDGKKWRCSR E AHPDSKYCEKHMHRGRNRARKSIDQNQTTAPLTSPSLSFPNNNNPSPT LS SSSSTYSASSSSPSIDAYSNINRLGVGNSNSRGYFNNHSLDYPYPLS SPK QQQQQQTLHHASALSLHQNASTASQFNALASATDHKDFRYFQGIGE RVGV GAGERTFFPEASRSFQDSPYHHQQPLATVMNDPFHSGTDHKVDHQ HHTYS SVSSSSQHDQDHHRQQQQQCFVMGADMFNKPTRTVFANSSRQDH QEEEEK DSSETKKSLHHFFGEDWAQNKNSSDSWLDLSSHSRL…
Bra019640	BrGRF15	5345436	5350074	MDLQLKQWRIQQQNESEEQSYATKMSKSFSHQIQSQTATSATALPLFVPE PTTSSSFSCFSPDSSSSRLLKMGNLFSLAQWQELELQALIYRYMLAGAS V PQELLLPIKKSLFHQSHLNFLHYPLQHNFPHHQPWYWGRGAVDPEPGR CK RTDGKKWRCSRDVVASYKYCDRHIHRGRNRSRKPVETTTNAATNAAS SFA LGEKLGQGPDNLFFSSSSSHSSTQHLHLNSHQSCSSEMKQESNNKK RPYE AHNNGRTNDGHILRHFFEDWPQSSDSTSRPMSSSTCHHSISMPSY ASSDV SLKLSTCNEEEEANMINNNNNEKEHQQNMNCLSSGGNDYNMDGP LAEALR SASPTSSLLQQMGISTQEMKYVKPLRLLGDALKTKV…
Bra015184	BrGRF16	2559826	2562310	MGNQRNIWWLRVSNIAHADVKKIICDEAIQVEVPIIRCGPTTRNGAKVIR EGFFKAVQEILDQDKETGQNQLLIEEMVQLNIQDQAGPIEVQDQADPIQ F RSLSQNRTGLIISQAIPVQTQLQSSPVLLSDPSVRNKTSFIISFLYLF MT TRIHFTESQWEELENQALVFKYIAANIPVPPHLLFLIRRPFLFSSSA YSS SPNFFSPHFGWNVYEMGKERKIDAEPGRCRRTDGKKWRCSKDASPD SKYC ERHMHRGKNRSSRKPLPPPPQFYVPSTPSIFLDFSLSSSRAKSKR TGYMN DFFSIEPSGSIKSCSGLAMEGDGGSSKYESLKQREKQTDRSCFI VGTELG TLERPLMLVAKQKQRDDKDYEEEEQRSKRFYKFLDE…
Bra006956	BrGRF17	26481602	26483701	MDLQLKQWRSQQQNESEEQGSATKMSSFFFDQIQSQTETSAAALPLFVPE PTSSSSFSCFTPDSSSSSTRHLKMGNFFSLAQWQELELQALIYRYMLAC A SFPQELLLPIKKSLFHQSPLNFLQHPLQHNFPHHQASWYWGRGAMDPE PG RCKRTDGKKWRCSRDVVASYKYCDRHIHRGRNRSRKPVETTAKTATT NAA TNAASSFVLGEELGHGPNNLFFSSGSSHHSSPHLHLNSHQSCPSDM NQES NNNKRPYETRSGFSNGRSDDGHILRPFFDDWPRSSDSTSSPLTSS TCHLS ISMPGNPPSDVSLKLSTGNEEEEEANMRNNNNNEREQQQNMNWW SSGGNH NNMGGPLAEALRSASSTSSVLQQMGISTQVFH

## Sheet: ST3
Table S3 Primers used for this study.
Abbreviation	Forward (5' to 3')	Reverse (5' to 3')	Function
ChGRF1	CTGATGGGAAGAAATGGCGG	GGGTTCCACAGGCTTTCTTG	qRT-PCR
ChGRF2	TCCTTATGGCTTGTCGGGTT	CCCAGGTTCAGGATCAGTGT	qRT-PCR
ChGRF3	TGGAATTGAGCCATGGTCCT	TCAAGACCCAGCTGAACAGT	qRT-PCR
ChGRF4	GAGGGTGGTGGTAAGGTGAA	CCCACCACCACCATACTTCT	qRT-PCR
ChGRF5	CAACCAGACAACGAGTGCAA	TGGCCATGGTGTCTTCATCT	qRT-PCR
ChGRF6	CCTTTCTTTGACGAGTGGCC	GGGGATCGAGAACTTGTTGC	qRT-PCR
ChGRF7	AACTGGACAATGCACGAACC	ACTCCATTGCCGGTAGACAA	qRT-PCR
ChGRF8	CCATCCCACCTGATCTCCTC	AACTTTCCTCCCCAAACCCA	qRT-PCR
ChGRF9	TTGGTGCGAGGTGGAAATTG	AGAAAGCCAACCCCTCAACT	qRT-PCR
ChGRF10	ACAATCACAGGAGGAGGAGC	GGTGCAGTGACTTTTGGGTT	qRT-PCR
ChGRF11	TTTTGGCGGAGAAGGTTGTG	GCAGAGAATTTGGCACCACA	qRT-PCR
ChGRF12	TGAGGTGTCTTGGGATGGAC	TGCAATGTCTGTAGCTGGGA	qRT-PCR
